# Supplementary material for: Ethyl 4-(3-hydroxy­phen­yl)-2,7,7-trimethyl-5-oxo-1,4,5,6,7,8-hexa­hydro­quinoline-3-carboxyl­ate
Source: Acta Crystallogr Sect E Struct Rep Online. 2009 Oct 7;65(Pt 11):o2664. doi: 10.1107/S1600536809039877 (PMC2971334; doi:10.1107/S1600536809039877)
Supplement: Supplementary file 1 [file e-65-o2664-sup1.cif]

##############################################################################
###                                                                        ###
###        Electronic paper (Acta Crystallographica Section E)             ###
###                                                                        ###
##############################################################################
#                                                                            #
# This CIF contains the data in a paper accepted for publication in Acta     #
# Crystallographica Section E. It conforms to the requirements of Notes      #
# for Authors for Section E, and has been peer reviewed under the auspices   #
# of the IUCr Commission on Journals.                                        #
#                                                                            #
# Full details of the Crystallographic Information File format               #
# are given in the paper "The Crystallographic Information File (CIF):       #
# a New Standard Archive File for Crystallography" by S. R. Hall, F. H.      #
# Allen and I. D. Brown [Acta Cryst. (1991), A47, 655-685].                  #
#                                                                            #
# The current version of the core CIF dictionary is obtainable from          #
# ftp://ftp.iucr.org/pub/cif_core.dic. The current version number is 2.4.    #
#                                                                            #
# Software is freely available for graphical display of the structure(s) in  #
# this CIF.  For information consult the CIF home page http://www.iucr.org/  #
# cif/home.html                                                              #
#                                                                            #
# This file may be used for bona fide research purposes within the           #
# scientific community so long as proper attribution is given to the journal # 
# article from which it was obtained.                                        #
#                                                                            #
##############################################################################
                                             
data_I
_audit_creation_method     SHELXL-97
_chemical_name_systematic
;
Ethyl 4-(3-hydroxyphenyl)-2,7,7-trimethyl-5-oxo-1,4,5,6,7,8-hexahydroquinoline-
3-carboxylate
;
_chemical_name_common     ?
_chemical_formula_moiety     'C21 H25 N O4'
_chemical_formula_sum     'C21 H25 N O4'
_chemical_formula_iupac     'C21 H25 N O4'
_chemical_formula_weight     355.42
_chemical_melting_point     ?
_symmetry_cell_setting     Monoclinic
_symmetry_space_group_name_H-M     'P 21/n'
_symmetry_space_group_name_Hall     '-P 2yn'
loop_
    _symmetry_equiv_pos_as_xyz
    'x, y, z'
    '-x+1/2, y+1/2, -z+1/2'
    '-x, -y, -z'
    'x-1/2, -y-1/2, z-1/2'
_cell_length_a     10.8721(4)
_cell_length_b     16.1255(7)
_cell_length_c     11.0856(4)
_cell_angle_alpha     90.00
_cell_angle_beta     100.682(2)
_cell_angle_gamma     90.00
_cell_volume     1909.83(13)
_cell_formula_units_Z     4
_cell_measurement_reflns_used     5123
_cell_measurement_theta_min     2.0
_cell_measurement_theta_max     30.0
_cell_measurement_temperature     296(2)
_exptl_crystal_description     Prism
_exptl_crystal_colour     yellow
_exptl_crystal_size_max     0.26
_exptl_crystal_size_mid     0.15
_exptl_crystal_size_min     0.12
_exptl_crystal_density_diffrn     1.236
_exptl_crystal_density_meas     ?
_exptl_crystal_density_method     'not measured'
_exptl_crystal_F_000     760
_exptl_absorpt_coefficient_mu     0.085
_exptl_absorpt_correction_type     multi-scan
_exptl_absorpt_process_details     '(SADABS; Sheldrick, 2004)'
_exptl_absorpt_correction_T_min     0.93
_exptl_absorpt_correction_T_max     0.95
_exptl_special_details
;
;
_diffrn_ambient_temperature     296(2)
_diffrn_radiation_type     MoK\a
_diffrn_radiation_wavelength     0.71073
_diffrn_radiation_source     'fine-focus sealed tube'
_diffrn_radiation_monochromator     graphite
_diffrn_measurement_device_type     'Bruker Kappa APEXII area-detector'
_diffrn_measurement_method     '\w and \f'
_diffrn_detector_area_resol_mean     ?
_diffrn_reflns_number     14667
_diffrn_reflns_av_R_equivalents     0.0409
_diffrn_reflns_av_sigmaI/netI     0.0325
_diffrn_reflns_theta_min     2.26
_diffrn_reflns_theta_max     24.48
_diffrn_reflns_theta_full     24.48
_diffrn_measured_fraction_theta_max     0.997
_diffrn_measured_fraction_theta_full     0.997
_diffrn_reflns_limit_h_min     -12
_diffrn_reflns_limit_h_max     12
_diffrn_reflns_limit_k_min     -18
_diffrn_reflns_limit_k_max     17
_diffrn_reflns_limit_l_min     -11
_diffrn_reflns_limit_l_max     12
_diffrn_standards_number     0
_diffrn_standards_interval_count     .
_diffrn_standards_interval_time     .
_diffrn_standards_decay_%     ?
_refine_special_details
;
Refinement of <i>F</i>^2^ against ALL reflections. The weighted <i>R</i>-factor
<i>wR</i> and goodness of fit <i>S</i> are based on <i>F</i>^2^, conventional
<i>R</i>-factors <i>R</i> are based on <i>F</i>, with <i>F</i> set to zero for
negative <i>F</i>^2^. The threshold expression of <i>F</i>^2^ >
\s(<i>F</i>^2^) is used only for calculating <i>R</i>-factors(gt) <i>etc</i>.
and is not relevant to the choice of reflections for refinement.
<i>R</i>-factors based on <i>F</i>^2^ are statistically about twice as large
as those based on <i>F</i>, and <i>R</i>- factors based on ALL data will be
even larger.
;
_reflns_number_total     3163
_reflns_number_gt     2137
_reflns_threshold_expression     I>2\s(I)
_refine_ls_structure_factor_coef     Fsqd
_refine_ls_matrix_type     full
_refine_ls_R_factor_all     0.0706
_refine_ls_R_factor_gt     0.0403
_refine_ls_wR_factor_gt     0.0972
_refine_ls_wR_factor_ref     0.1149
_refine_ls_goodness_of_fit_ref     1.024
_refine_ls_restrained_S_all     1.024
_refine_ls_number_reflns     3163
_refine_ls_number_parameters     236
_refine_ls_number_restraints     0
_refine_ls_hydrogen_treatment     constr
_refine_ls_weighting_scheme     calc
_refine_ls_weighting_details
          'calc w=1/[\s^2^(Fo^2^)+(0.048P)^2^+0.4479P] where P=(Fo^2^+2Fc^2^)/3'
_atom_sites_solution_hydrogens     geom
_atom_sites_solution_primary     direct
_atom_sites_solution_secondary     difmap
_refine_ls_shift/su_max     0.001
_refine_ls_shift/su_mean     0.000
_refine_diff_density_max     0.146
_refine_diff_density_min     -0.154
_refine_ls_extinction_method     none
_refine_ls_extinction_coef     ?
loop_
    _atom_type_symbol
    _atom_type_description
    _atom_type_scat_dispersion_real
    _atom_type_scat_dispersion_imag
    _atom_type_scat_source
    'C' 'C' 0.0033 0.0016
                         'International Tables Vol C Tables 4.2.6.8 and 6.1.1.4'
    'H' 'H' 0.0000 0.0000
                         'International Tables Vol C Tables 4.2.6.8 and 6.1.1.4'
    'N' 'N' 0.0061 0.0033
                         'International Tables Vol C Tables 4.2.6.8 and 6.1.1.4'
    'O' 'O' 0.0106 0.0060
                         'International Tables Vol C Tables 4.2.6.8 and 6.1.1.4'
_computing_data_collection     'APEX2 (Bruker, 2004)'
_computing_cell_refinement     'SAINT-Plus (Bruker, 2004)'
_computing_data_reduction     'SAINT-Plus (Bruker, 2004)'
_computing_structure_solution     'SHELXS97 (Sheldrick, 2008)'
_computing_structure_refinement     'SHELXL97 (Sheldrick, 2008)'
_computing_molecular_graphics     'PLATON (Spek, 2009)'
_computing_publication_material     'SHELXL97 (Sheldrick, 2008)'
loop_
    _atom_site_type_symbol
    _atom_site_label
    _atom_site_fract_x
    _atom_site_fract_y
    _atom_site_fract_z
    _atom_site_U_iso_or_equiv
    _atom_site_adp_type
    _atom_site_calc_flag
    _atom_site_refinement_flags
    _atom_site_occupancy
    _atom_site_disorder_assembly
    _atom_site_disorder_group
    O O9A 1.01275(14) 0.04777(9) 0.71484(12) 0.0559(4) Uani d . 1 . .
    O O6A 1.21908(13) 0.29658(10) 0.59297(11) 0.0577(4) Uani d . 1 . .
    O O9B 0.84079(15) -0.01070(9) 0.60571(13) 0.0618(4) Uani d . 1 . .
    O O8C 0.72595(19) 0.37790(12) 0.71929(17) 0.0969(7) Uani d . 1 . .
    H H8C 0.7098 0.4009 0.7804 0.145 Uiso calc R 1 . .
    N N1 0.85621(15) 0.18610(10) 0.34959(13) 0.0444(4) Uani d . 1 . .
    H H1 0.7990 0.1933 0.2857 0.053 Uiso calc R 1 . .
    C C7 1.03735(16) 0.23880(11) 0.47694(14) 0.0346(4) Uani d . 1 . .
    C C2 0.95697(17) 0.23874(11) 0.36798(15) 0.0365(4) Uani d . 1 . .
    C C8 1.01637(17) 0.18488(12) 0.58296(15) 0.0376(5) Uani d . 1 . .
    H H8 1.0962 0.1583 0.6176 0.045 Uiso calc R 1 . .
    C C9 0.92188(17) 0.11633(11) 0.53752(15) 0.0368(4) Uani d . 1 . .
    C C6 1.14473(17) 0.29327(12) 0.49410(15) 0.0394(5) Uani d . 1 . .
    C C10 0.84203(17) 0.12208(12) 0.42851(15) 0.0384(5) Uani d . 1 . .
    C C9A 0.91749(19) 0.04511(13) 0.61867(17) 0.0433(5) Uani d . 1 . .
    C C4 1.04698(18) 0.37054(12) 0.29899(16) 0.0435(5) Uani d . 1 . .
    C C8B 0.8704(2) 0.28573(13) 0.65967(17) 0.0509(6) Uani d . 1 . .
    H H8B 0.8260 0.2893 0.5796 0.061 Uiso calc R 1 . .
    C C3 0.97318(19) 0.29188(13) 0.26167(15) 0.0471(5) Uani d . 1 . .
    H H3A 0.8913 0.3068 0.2159 0.057 Uiso calc R 1 . .
    H H3B 1.0157 0.2600 0.2075 0.057 Uiso calc R 1 . .
    C C5 1.16617(19) 0.34564(14) 0.38772(17) 0.0537(6) Uani d . 1 . .
    H H5A 1.2199 0.3154 0.3424 0.064 Uiso calc R 1 . .
    H H5B 1.2103 0.3956 0.4196 0.064 Uiso calc R 1 . .
    C C8A 0.97467(19) 0.23549(12) 0.68484(15) 0.0421(5) Uani d . 1 . .
    C C10A 0.7372(2) 0.06394(14) 0.37939(18) 0.0536(6) Uani d . 1 . .
    H H10A 0.7707 0.0101 0.3675 0.080 Uiso calc R 1 . .
    H H10B 0.6924 0.0845 0.3024 0.080 Uiso calc R 1 . .
    H H10C 0.6813 0.0600 0.4368 0.080 Uiso calc R 1 . .
    C C8F 1.0398(2) 0.23138(15) 0.80510(17) 0.0608(6) Uani d . 1 . .
    H H8F 1.1111 0.1986 0.8241 0.073 Uiso calc R 1 . .
    C C8C 0.8307(2) 0.33082(14) 0.7515(2) 0.0608(6) Uani d . 1 . .
    C C9B 1.0157(2) -0.01484(16) 0.8081(2) 0.0682(7) Uani d . 1 . .
    H H91B 1.0250 -0.0694 0.7740 0.082 Uiso calc R 1 . .
    H H92B 0.9384 -0.0139 0.8400 0.082 Uiso calc R 1 . .
    C C4A 1.0813(2) 0.41285(15) 0.18658(18) 0.0673(7) Uani d . 1 . .
    H H41A 1.1279 0.4625 0.2115 0.101 Uiso calc R 1 . .
    H H42A 1.0063 0.4268 0.1298 0.101 Uiso calc R 1 . .
    H H43A 1.1313 0.3759 0.1477 0.101 Uiso calc R 1 . .
    C C8E 0.9988(3) 0.27565(18) 0.8960(2) 0.0777(8) Uani d . 1 . .
    H H8E 1.0422 0.2714 0.9763 0.093 Uiso calc R 1 . .
    C C8D 0.8956(3) 0.32578(17) 0.8710(2) 0.0717(8) Uani d . 1 . .
    H H8D 0.8697 0.3559 0.9333 0.086 Uiso calc R 1 . .
    C C4B 0.9704(3) 0.43009(15) 0.3613(2) 0.0796(8) Uani d . 1 . .
    H H41B 1.0181 0.4796 0.3844 0.119 Uiso calc R 1 . .
    H H42B 0.9502 0.4043 0.4332 0.119 Uiso calc R 1 . .
    H H43B 0.8947 0.4440 0.3056 0.119 Uiso calc R 1 . .
    C C9C 1.1234(3) 0.0034(2) 0.9074(2) 0.0993(11) Uani d . 1 . .
    H H91C 1.1276 -0.0374 0.9710 0.149 Uiso calc R 1 . .
    H H92C 1.1130 0.0574 0.9407 0.149 Uiso calc R 1 . .
    H H93C 1.1993 0.0022 0.8749 0.149 Uiso calc R 1 . .
loop_
    _atom_site_aniso_label
    _atom_site_aniso_U_11
    _atom_site_aniso_U_22
    _atom_site_aniso_U_33
    _atom_site_aniso_U_12
    _atom_site_aniso_U_13
    _atom_site_aniso_U_23
    O9A 0.0679(10) 0.0550(9) 0.0430(7) 0.0030(7) 0.0057(7) 0.0178(7)
    O6A 0.0501(9) 0.0749(11) 0.0390(7) -0.0106(8) -0.0157(7) 0.0038(7)
    O9B 0.0681(11) 0.0521(10) 0.0667(10) -0.0076(8) 0.0164(8) 0.0124(8)
    O8C 0.1049(15) 0.1028(16) 0.0858(13) 0.0344(13) 0.0246(11) -0.0337(11)
    N1 0.0460(10) 0.0493(10) 0.0313(8) -0.0099(8) -0.0099(7) 0.0028(8)
    C7 0.0365(10) 0.0380(11) 0.0272(9) 0.0017(8) 0.0006(7) -0.0014(8)
    C2 0.0402(11) 0.0380(11) 0.0286(9) -0.0024(9) -0.0005(8) -0.0028(8)
    C8 0.0390(11) 0.0427(11) 0.0282(9) 0.0027(9) -0.0011(8) 0.0036(8)
    C9 0.0438(11) 0.0356(11) 0.0325(9) 0.0021(9) 0.0107(8) -0.0012(8)
    C6 0.0375(11) 0.0456(12) 0.0312(9) 0.0008(9) -0.0034(8) -0.0018(9)
    C10 0.0438(11) 0.0374(11) 0.0338(9) -0.0024(9) 0.0068(8) -0.0046(9)
    C9A 0.0479(12) 0.0432(12) 0.0418(11) 0.0067(10) 0.0160(10) 0.0002(9)
    C4 0.0519(12) 0.0440(12) 0.0312(9) -0.0051(10) -0.0009(9) 0.0020(9)
    C8B 0.0619(14) 0.0548(14) 0.0351(10) 0.0008(11) 0.0063(10) -0.0091(10)
    C3 0.0542(13) 0.0540(13) 0.0282(9) -0.0119(10) -0.0052(9) 0.0032(9)
    C5 0.0508(13) 0.0627(14) 0.0429(11) -0.0151(11) -0.0037(10) 0.0060(10)
    C8A 0.0538(13) 0.0429(12) 0.0285(9) -0.0071(10) 0.0046(8) -0.0019(8)
    C10A 0.0579(14) 0.0541(14) 0.0472(11) -0.0153(11) 0.0058(10) -0.0075(10)
    C8F 0.0772(16) 0.0680(15) 0.0326(11) -0.0053(13) -0.0016(10) -0.0034(11)
    C8C 0.0738(16) 0.0540(15) 0.0586(14) -0.0031(13) 0.0229(12) -0.0155(12)
    C9B 0.0835(18) 0.0674(16) 0.0571(13) 0.0206(13) 0.0220(13) 0.0296(12)
    C4A 0.0850(18) 0.0689(16) 0.0438(12) -0.0258(14) 0.0008(11) 0.0110(11)
    C8E 0.109(2) 0.089(2) 0.0303(11) -0.0111(18) 0.0015(13) -0.0135(12)
    C8D 0.101(2) 0.0724(18) 0.0468(13) -0.0194(16) 0.0261(14) -0.0260(13)
    C4B 0.117(2) 0.0556(16) 0.0675(15) 0.0266(15) 0.0204(15) 0.0067(13)
    C9C 0.0805(19) 0.148(3) 0.0679(16) 0.0255(19) 0.0092(15) 0.0560(19)
_geom_special_details
;
All e.s.d.'s (except the e.s.d. in the dihedral angle between two l.s. planes)
are estimated using the full covariance matrix. The cell e.s.d.'s are taken
into account individually in the estimation of e.s.d.'s in distances, angles
and torsion angles; correlations between e.s.d.'s in cell parameters are only
used when they are defined by crystal symmetry. An approximate (isotropic)
treatment of cell e.s.d.'s is used for estimating e.s.d.'s involving l.s.
planes.
;
loop_
    _geom_bond_atom_site_label_1
    _geom_bond_atom_site_label_2
    _geom_bond_site_symmetry_2
    _geom_bond_distance
    _geom_bond_publ_flag
    O9A C9A . 1.342(2) ?
    O9A C9B . 1.442(2) ?
    O6A C6 . 1.237(2) ?
    O9B C9A . 1.217(2) ?
    O8C C8C . 1.361(3) ?
    O8C H8C . 0.82 ?
    N1 C2 . 1.371(2) ?
    N1 C10 . 1.380(2) ?
    N1 H1 . 0.86 ?
    C7 C2 . 1.353(2) ?
    C7 C6 . 1.445(3) ?
    C7 C8 . 1.513(2) ?
    C2 C3 . 1.494(3) ?
    C8 C9 . 1.529(3) ?
    C8 C8A . 1.529(3) ?
    C8 H8 . 0.98 ?
    C9 C10 . 1.354(2) ?
    C9 C9A . 1.465(3) ?
    C6 C5 . 1.503(3) ?
    C10 C10A . 1.498(3) ?
    C4 C3 . 1.517(3) ?
    C4 C4B . 1.518(3) ?
    C4 C4A . 1.526(3) ?
    C4 C5 . 1.528(3) ?
    C8B C8A . 1.379(3) ?
    C8B C8C . 1.383(3) ?
    C8B H8B . 0.93 ?
    C3 H3A . 0.97 ?
    C3 H3B . 0.97 ?
    C5 H5A . 0.97 ?
    C5 H5B . 0.97 ?
    C8A C8F . 1.390(3) ?
    C10A H10A . 0.96 ?
    C10A H10B . 0.96 ?
    C10A H10C . 0.96 ?
    C8F C8E . 1.374(3) ?
    C8F H8F . 0.93 ?
    C8C C8D . 1.383(3) ?
    C9B C9C . 1.480(3) ?
    C9B H91B . 0.97 ?
    C9B H92B . 0.97 ?
    C4A H41A . 0.96 ?
    C4A H42A . 0.96 ?
    C4A H43A . 0.96 ?
    C8E C8D . 1.369(4) ?
    C8E H8E . 0.93 ?
    C8D H8D . 0.93 ?
    C4B H41B . 0.96 ?
    C4B H42B . 0.96 ?
    C4B H43B . 0.96 ?
    C9C H91C . 0.96 ?
    C9C H92C . 0.96 ?
    C9C H93C . 0.96 ?
loop_
    _geom_angle_atom_site_label_1
    _geom_angle_atom_site_label_2
    _geom_angle_atom_site_label_3
    _geom_angle_site_symmetry_1
    _geom_angle_site_symmetry_3
    _geom_angle
    _geom_angle_publ_flag
    C9A O9A C9B . . 117.31(17) ?
    C8C O8C H8C . . 109.5 ?
    C2 N1 C10 . . 123.30(14) ?
    C2 N1 H1 . . 118.4 ?
    C10 N1 H1 . . 118.4 ?
    C2 C7 C6 . . 119.35(16) ?
    C2 C7 C8 . . 121.84(17) ?
    C6 C7 C8 . . 118.79(14) ?
    C7 C2 N1 . . 119.95(17) ?
    C7 C2 C3 . . 123.56(17) ?
    N1 C2 C3 . . 116.47(14) ?
    C7 C8 C9 . . 110.38(14) ?
    C7 C8 C8A . . 112.04(15) ?
    C9 C8 C8A . . 110.86(15) ?
    C7 C8 H8 . . 107.8 ?
    C9 C8 H8 . . 107.8 ?
    C8A C8 H8 . . 107.8 ?
    C10 C9 C9A . . 120.87(17) ?
    C10 C9 C8 . . 121.66(16) ?
    C9A C9 C8 . . 117.43(15) ?
    O6A C6 C7 . . 121.49(17) ?
    O6A C6 C5 . . 120.01(17) ?
    C7 C6 C5 . . 118.50(14) ?
    C9 C10 N1 . . 119.23(16) ?
    C9 C10 C10A . . 126.89(18) ?
    N1 C10 C10A . . 113.86(15) ?
    O9B C9A O9A . . 121.89(18) ?
    O9B C9A C9 . . 127.35(18) ?
    O9A C9A C9 . . 110.76(17) ?
    C3 C4 C4B . . 110.26(19) ?
    C3 C4 C4A . . 110.37(15) ?
    C4B C4 C4A . . 109.04(18) ?
    C3 C4 C5 . . 107.36(16) ?
    C4B C4 C5 . . 110.14(17) ?
    C4A C4 C5 . . 109.66(17) ?
    C8A C8B C8C . . 121.09(19) ?
    C8A C8B H8B . . 119.5 ?
    C8C C8B H8B . . 119.5 ?
    C2 C3 C4 . . 113.47(14) ?
    C2 C3 H3A . . 108.9 ?
    C4 C3 H3A . . 108.9 ?
    C2 C3 H3B . . 108.9 ?
    C4 C3 H3B . . 108.9 ?
    H3A C3 H3B . . 107.7 ?
    C6 C5 C4 . . 114.60(16) ?
    C6 C5 H5A . . 108.6 ?
    C4 C5 H5A . . 108.6 ?
    C6 C5 H5B . . 108.6 ?
    C4 C5 H5B . . 108.6 ?
    H5A C5 H5B . . 107.6 ?
    C8B C8A C8F . . 118.38(19) ?
    C8B C8A C8 . . 120.62(15) ?
    C8F C8A C8 . . 120.99(19) ?
    C10 C10A H10A . . 109.5 ?
    C10 C10A H10B . . 109.5 ?
    H10A C10A H10B . . 109.5 ?
    C10 C10A H10C . . 109.5 ?
    H10A C10A H10C . . 109.5 ?
    H10B C10A H10C . . 109.5 ?
    C8E C8F C8A . . 120.1(2) ?
    C8E C8F H8F . . 120.0 ?
    C8A C8F H8F . . 120.0 ?
    O8C C8C C8B . . 117.4(2) ?
    O8C C8C C8D . . 122.5(2) ?
    C8B C8C C8D . . 120.1(2) ?
    O9A C9B C9C . . 107.7(2) ?
    O9A C9B H91B . . 110.2 ?
    C9C C9B H91B . . 110.2 ?
    O9A C9B H92B . . 110.2 ?
    C9C C9B H92B . . 110.2 ?
    H91B C9B H92B . . 108.5 ?
    C4 C4A H41A . . 109.5 ?
    C4 C4A H42A . . 109.5 ?
    H41A C4A H42A . . 109.5 ?
    C4 C4A H43A . . 109.5 ?
    H41A C4A H43A . . 109.5 ?
    H42A C4A H43A . . 109.5 ?
    C8D C8E C8F . . 121.6(2) ?
    C8D C8E H8E . . 119.2 ?
    C8F C8E H8E . . 119.2 ?
    C8E C8D C8C . . 118.8(2) ?
    C8E C8D H8D . . 120.6 ?
    C8C C8D H8D . . 120.6 ?
    C4 C4B H41B . . 109.5 ?
    C4 C4B H42B . . 109.5 ?
    H41B C4B H42B . . 109.5 ?
    C4 C4B H43B . . 109.5 ?
    H41B C4B H43B . . 109.5 ?
    H42B C4B H43B . . 109.5 ?
    C9B C9C H91C . . 109.5 ?
    C9B C9C H92C . . 109.5 ?
    H91C C9C H92C . . 109.5 ?
    C9B C9C H93C . . 109.5 ?
    H91C C9C H93C . . 109.5 ?
    H92C C9C H93C . . 109.5 ?
loop_
    _geom_torsion_atom_site_label_1
    _geom_torsion_atom_site_label_2
    _geom_torsion_atom_site_label_3
    _geom_torsion_atom_site_label_4
    _geom_torsion_site_symmetry_1
    _geom_torsion_site_symmetry_2
    _geom_torsion_site_symmetry_3
    _geom_torsion_site_symmetry_4
    _geom_torsion
    _geom_torsion_publ_flag
    C6 C7 C2 N1 . . . . 178.61(17) ?
    C8 C7 C2 N1 . . . . -3.0(3) ?
    C6 C7 C2 C3 . . . . 0.7(3) ?
    C8 C7 C2 C3 . . . . 179.07(17) ?
    C10 N1 C2 C7 . . . . -11.5(3) ?
    C10 N1 C2 C3 . . . . 166.61(17) ?
    C2 C7 C8 C9 . . . . 17.0(2) ?
    C6 C7 C8 C9 . . . . -164.56(16) ?
    C2 C7 C8 C8A . . . . -107.0(2) ?
    C6 C7 C8 C8A . . . . 71.4(2) ?
    C7 C8 C9 C10 . . . . -19.7(2) ?
    C8A C8 C9 C10 . . . . 105.08(19) ?
    C7 C8 C9 C9A . . . . 162.58(16) ?
    C8A C8 C9 C9A . . . . -72.7(2) ?
    C2 C7 C6 O6A . . . . 178.46(18) ?
    C8 C7 C6 O6A . . . . 0.0(3) ?
    C2 C7 C6 C5 . . . . -2.5(3) ?
    C8 C7 C6 C5 . . . . 179.01(17) ?
    C9A C9 C10 N1 . . . . -174.18(17) ?
    C8 C9 C10 N1 . . . . 8.1(3) ?
    C9A C9 C10 C10A . . . . 4.3(3) ?
    C8 C9 C10 C10A . . . . -173.38(18) ?
    C2 N1 C10 C9 . . . . 8.7(3) ?
    C2 N1 C10 C10A . . . . -169.93(18) ?
    C9B O9A C9A O9B . . . . -4.7(3) ?
    C9B O9A C9A C9 . . . . 175.31(17) ?
    C10 C9 C9A O9B . . . . -6.5(3) ?
    C8 C9 C9A O9B . . . . 171.30(19) ?
    C10 C9 C9A O9A . . . . 173.47(17) ?
    C8 C9 C9A O9A . . . . -8.8(2) ?
    C7 C2 C3 C4 . . . . -26.3(3) ?
    N1 C2 C3 C4 . . . . 155.73(17) ?
    C4B C4 C3 C2 . . . . -70.4(2) ?
    C4A C4 C3 C2 . . . . 169.08(18) ?
    C5 C4 C3 C2 . . . . 49.6(2) ?
    O6A C6 C5 C4 . . . . -150.90(19) ?
    C7 C6 C5 C4 . . . . 30.1(3) ?
    C3 C4 C5 C6 . . . . -52.3(2) ?
    C4B C4 C5 C6 . . . . 67.8(2) ?
    C4A C4 C5 C6 . . . . -172.20(18) ?
    C8C C8B C8A C8F . . . . -0.2(3) ?
    C8C C8B C8A C8 . . . . 179.03(19) ?
    C7 C8 C8A C8B . . . . 55.7(2) ?
    C9 C8 C8A C8B . . . . -68.1(2) ?
    C7 C8 C8A C8F . . . . -125.0(2) ?
    C9 C8 C8A C8F . . . . 111.2(2) ?
    C8B C8A C8F C8E . . . . 1.0(3) ?
    C8 C8A C8F C8E . . . . -178.3(2) ?
    C8A C8B C8C O8C . . . . -179.0(2) ?
    C8A C8B C8C C8D . . . . -0.2(4) ?
    C9A O9A C9B C9C . . . . -176.61(19) ?
    C8A C8F C8E C8D . . . . -1.3(4) ?
    C8F C8E C8D C8C . . . . 0.8(4) ?
    O8C C8C C8D C8E . . . . 178.7(2) ?
    C8B C8C C8D C8E . . . . 0.0(4) ?
loop_
    _geom_hbond_atom_site_label_D
    _geom_hbond_atom_site_label_H
    _geom_hbond_atom_site_label_A
    _geom_hbond_site_symmetry_A
    _geom_hbond_distance_DH
    _geom_hbond_distance_HA
    _geom_hbond_distance_DA
    _geom_hbond_angle_DHA
    O8C H8C O9B 2_656 0.82 2.05 2.835(2) 162
    N1 H1 O6A 4_565 0.86 2.16 2.970(2) 157
data_global
_journal_date_recd_electronic     2009-09-17
_journal_date_accepted     2009-09-30
_journal_name_full     'Acta Crystallographica, Section E'
_journal_year     2009
_journal_volume     65
_journal_issue     11
_journal_page_first     o2664
_journal_page_last     o2664
_journal_paper_category     QO
_journal_coeditor_code     CI2916
_publ_contact_author_name     'N. Srinivasan'
_publ_contact_author_address
;
Department of Physics
Thiagarajar College
Madurai - 625 009
India
;
_publ_contact_author_email     vasan692000@yahoo.co.in
_publ_contact_author_fax     '91 452 2312375'
_publ_contact_author_phone     '91 452 2311875'
_publ_section_title
;\
Ethyl
4-(3-hydroxyphenyl)-2,7,7-trimethyl-5-oxo-1,4,5,6,7,8-hexahydroquinoline-3-\
carboxylate
;
loop_
    _publ_author_name
    _publ_author_address
    'P. Mookiah'
;
Department of Physics
Thiagarajar College
Madurai 625 009
India
;
    'K. Rajesh'
;
Organic Chemistry Division
School of Science
VIT University
Vellore  632 014
India
;
    'T. Narasimhamurthy'
;
Materials Research Centre
Indian Institute of Science
Bangalore 560 012
India
;
    'V. Vijayakumar'
;
Organic Chemistry Division
School of Science
VIT University
Vellore 632 014
India
;
    'N. Srinivasan'
;
Department of Physics
Thiagarajar College
Madurai 625 009
India
;
