# Supplementary material for: Ethyl 4-(3-hydroxy­phen­yl)-2,7,7-trimethyl-5-oxo-1,4,5,6,7,8-hexa­hydro­quinoline-3-carboxyl­ate
Source: Acta Crystallogr Sect E Struct Rep Online. 2009 Oct 7;65(Pt 11):o2664. doi: 10.1107/S1600536809039877 (PMC2971334; doi:10.1107/S1600536809039877)
Supplement: Supplementary file 2 [file e-65-o2664-Isup2.hkl]

#
# h,k,l, Fc-squared, Fo-squared, sigma(Fo-squared) and status flag
#
data_I
_shelx_title ' s3_0m in P2(1)/n'
_shelx_refln_list_code          4
_shelx_F_calc_maximum      174.39
_exptl_crystal_F_000       760.00
_reflns_d_resolution_high  0.8576
 
loop_
 _symmetry_equiv_pos_as_xyz
 'x, y, z'
 '-x+1/2, y+1/2, -z+1/2'
 '-x, -y, -z'
 'x-1/2, -y-1/2, z-1/2'
 
_cell_length_a    10.8721
_cell_length_b    16.1255
_cell_length_c    11.0856
_cell_angle_alpha  90.000
_cell_angle_beta  100.682
_cell_angle_gamma  90.000
 
_shelx_F_squared_multiplier     1.000
 
loop_
 _refln_index_h
 _refln_index_k
 _refln_index_l
 _refln_F_squared_calc
 _refln_F_squared_meas
 _refln_F_squared_sigma
 _refln_observed_status
   2   0   0    14038.31    13566.81    243.34 o
   4   0   0     1092.61     1063.98     16.92 o
   6   0   0     1629.95     1662.11     26.29 o
   8   0   0      166.63      158.43      8.18 o
  10   0   0      214.43      217.73     11.06 o
  12   0   0        0.04       -4.58      4.89 o
   1   1   0     2677.39     2642.59     22.17 o
   2   1   0      797.71      752.16      9.24 o
   3   1   0        0.41        1.77      0.99 o
   4   1   0      308.40      285.35      5.10 o
   5   1   0       25.69       24.76      2.07 o
   6   1   0     1031.27     1006.85     13.23 o
   7   1   0      252.46      228.49      8.19 o
   8   1   0       78.65       69.47      4.31 o
   9   1   0        4.10        8.21      2.64 o
  10   1   0       38.01       39.48      3.93 o
  11   1   0       27.33       30.32      4.63 o
  12   1   0        2.84       -0.86      4.12 o
   0   2   0     6205.18     6293.27     76.52 o
   1   2   0     2219.59     2027.69     22.94 o
   2   2   0     1301.91     1304.41     12.09 o
   3   2   0      218.57      227.24      4.87 o
   4   2   0      286.73      283.29      4.36 o
   5   2   0       80.48       85.30      2.81 o
   6   2   0      301.70      355.78      6.31 o
   7   2   0        0.39       -1.24      1.65 o
   8   2   0        0.04       -0.63      2.24 o
   9   2   0       31.70       30.65      3.30 o
  10   2   0       86.27      103.14      8.14 o
  11   2   0      157.16      162.25      9.12 o
  12   2   0      123.37      127.53      9.09 o
   1   3   0     7996.39     7835.03     88.07 o
   2   3   0      138.71      130.11      4.30 o
   3   3   0     1646.19     1748.00     20.07 o
   4   3   0      101.78       93.17      2.86 o
   5   3   0       52.82       41.44      2.27 o
   6   3   0        6.09        1.89      2.21 o
   7   3   0       81.66       95.85      4.55 o
   8   3   0       19.05       15.69      2.95 o
   9   3   0        0.00       -2.52      2.52 o
  10   3   0       45.65       55.28      6.79 o
  11   3   0        0.24       -0.48      5.71 o
  12   3   0        3.49       -2.90      4.97 o
   0   4   0     5584.65     5654.29     79.75 o
   1   4   0       14.06       13.84      1.35 o
   2   4   0     6740.58     6590.62     79.86 o
   3   4   0     1329.67     1340.48     16.05 o
   4   4   0      954.63     1069.88     13.81 o
   5   4   0      428.27      484.01      8.43 o
   6   4   0      667.73      677.39     10.10 o
   7   4   0       91.37       98.81      4.66 o
   8   4   0      181.31      175.68      7.02 o
   9   4   0       53.17       57.04      7.43 o
  10   4   0        4.42       -2.55      3.13 o
  11   4   0        5.24        6.06      4.90 o
  12   4   0       61.89       66.25      7.74 o
   1   5   0     1320.73     1304.80     18.08 o
   2   5   0      214.71      224.41      5.07 o
   3   5   0     1227.76     1255.94     15.14 o
   4   5   0      231.90      256.96      5.00 o
   5   5   0        0.35       -0.22      1.99 o
   6   5   0      145.38      147.33      5.22 o
   7   5   0       97.42      134.11      6.30 o
   8   5   0        5.07        7.14      4.25 o
   9   5   0       23.45       21.36      4.81 o
  10   5   0        0.00       -5.67      5.67 o
  11   5   0        0.06       -4.20      5.18 o
  12   5   0       12.41        3.84      7.68 o
   0   6   0        0.47        0.15      1.70 o
   1   6   0      305.53      283.08      5.97 o
   2   6   0     3068.44     3180.68     49.48 o
   3   6   0     3349.40     3554.40     38.12 o
   4   6   0     2648.51     2788.02     28.76 o
   5   6   0       13.85        8.74      1.73 o
   6   6   0      542.22      574.14     11.29 o
   7   6   0      440.67      437.08     11.42 o
   8   6   0       21.56       24.23      5.00 o
   9   6   0       31.94       27.61      5.92 o
  10   6   0       11.73       11.06      5.33 o
  11   6   0        4.04        2.15      5.42 o
   1   7   0      756.55      710.06     12.21 o
   2   7   0      114.99      115.93      4.11 o
   3   7   0     1210.53     1299.98     17.50 o
   4   7   0       56.42       53.91      2.48 o
   5   7   0       44.47       49.41      2.40 o
   6   7   0       34.01       29.24      3.59 o
   7   7   0        1.22       -0.79      2.76 o
   8   7   0       53.65       50.91      5.54 o
   9   7   0      103.29      100.45     11.78 o
  10   7   0        0.33       -3.89      4.60 o
  11   7   0        9.29        6.75      8.58 o
   0   8   0        0.00        3.08      2.40 o
   1   8   0      258.62      232.01      5.96 o
   2   8   0      129.55      134.75      6.44 o
   3   8   0       27.43       25.83      2.36 o
   4   8   0        0.39       -1.37      2.10 o
   5   8   0       53.54       55.65      2.61 o
   6   8   0        0.02       -0.40      1.65 o
   7   8   0        1.95        0.53      2.49 o
   8   8   0      152.80      142.07      8.70 o
   9   8   0        2.98        2.75      6.23 o
  10   8   0       61.00       58.81     14.64 o
  11   8   0        1.24       -5.09      5.09 o
   1   9   0      118.72      104.75      6.62 o
   2   9   0       85.42       78.71      3.82 o
   3   9   0      379.57      383.77      8.68 o
   4   9   0        0.01       -1.58      1.58 o
   5   9   0       16.89       19.02      2.12 o
   6   9   0        9.16        8.18      2.16 o
   7   9   0       31.67       20.71      2.90 o
   8   9   0      136.14      127.01      5.44 o
   9   9   0      124.48      110.09      6.21 o
  10   9   0        0.30        1.90      4.86 o
   0  10   0      111.75      110.85      6.56 o
   1  10   0       15.87        8.09      2.14 o
   2  10   0      616.57      585.22     11.56 o
   3  10   0      371.38      353.37      8.56 o
   4  10   0      325.06      344.50      7.48 o
   5  10   0       43.56       41.82      3.29 o
   6  10   0        1.60        3.11      2.11 o
   7  10   0       48.73       33.35      3.36 o
   8  10   0       35.68       29.08      4.47 o
   9  10   0        1.14        5.91      3.85 o
  10  10   0        0.29       -1.38      4.22 o
   1  11   0      134.17      153.92      5.67 o
   2  11   0        0.07       -2.00      2.00 o
   3  11   0      144.18      161.51      5.97 o
   4  11   0       46.70       41.49      3.30 o
   5  11   0        0.24       -0.94      1.96 o
   6  11   0        2.03        1.27      2.20 o
   7  11   0      213.03      214.09      6.77 o
   8  11   0        0.08        3.48      3.26 o
   9  11   0        3.00       -0.36      4.49 o
  10  11   0       14.72       12.28      6.21 o
   0  12   0      152.87      153.61     13.03 o
   1  12   0        5.12        7.12      2.54 o
   2  12   0        4.99        4.62      2.47 o
   3  12   0       31.39       37.90      3.65 o
   4  12   0        5.97        8.58      2.74 o
   5  12   0       16.13       12.79      3.43 o
   6  12   0        8.98        5.50      2.44 o
   7  12   0        1.36        0.05      2.97 o
   8  12   0       22.12       23.70      4.12 o
   9  12   0        4.27        5.50      4.45 o
   1  13   0       52.59       62.26      4.39 o
   2  13   0        2.13        0.06      2.49 o
   3  13   0       58.77       63.31      4.49 o
   4  13   0        7.77       12.56      2.90 o
   5  13   0        6.08        2.17      2.47 o
   6  13   0       11.84       13.77      3.17 o
   7  13   0        5.28        4.11      3.27 o
   8  13   0        2.04        3.80      4.06 o
   9  13   0        3.34       -6.59      9.29 o
   0  14   0        0.01       -0.30      3.81 o
   1  14   0      221.45      235.19     10.39 o
   2  14   0       69.31       67.38      4.87 o
   3  14   0       12.23        9.93      3.17 o
   4  14   0        1.01        2.44      2.75 o
   5  14   0       56.95       53.02      5.84 o
   6  14   0        8.30       12.34      3.68 o
   7  14   0        1.51        6.17      4.32 o
   8  14   0        3.27        8.46      5.62 o
   1  15   0      208.57      219.40      8.14 o
   2  15   0      251.65      245.63     10.53 o
   3  15   0      279.53      287.50      9.28 o
   4  15   0       17.01       21.02      4.21 o
   5  15   0       14.93       11.46      3.64 o
   6  15   0       46.84       49.93      6.62 o
   7  15   0        9.83        0.27      5.35 o
   0  16   0      200.34      211.26     11.84 o
   1  16   0        1.34        5.51      3.62 o
   2  16   0       10.28        6.48      3.73 o
   3  16   0       35.72       43.63      6.12 o
   4  16   0       26.80       24.12      4.63 o
   5  16   0        0.85       -3.12      3.19 o
   6  16   0        0.42        1.53      5.00 o
   1  17   0      365.04      429.68     12.22 o
   2  17   0       15.09       24.06      5.95 o
   3  17   0        1.86       -3.96      3.96 o
   4  17   0        0.91        2.91      3.81 o
   5  17   0        5.78        1.09      4.16 o
   0  18   0       24.00       16.00      8.84 o
   1  18   0        1.40        6.28      4.49 o
   2  18   0        1.67        2.06      5.92 o
   3  18   0        1.48       -0.49      4.45 o
 -11   0   1        5.32        2.85      3.87 o
  -9   0   1        2.16        0.20      2.83 o
  -7   0   1      373.75      423.13     12.22 o
  -5   0   1     2494.31     2363.14     39.38 o
  -3   0   1     1555.68     1468.98     23.99 o
  -1   0   1     5560.49     5212.60     66.77 o
   1   0   1    20469.90    20009.85    232.27 o
   3   0   1      413.47      394.71      7.84 o
   5   0   1        0.03        0.65      2.00 o
   7   0   1        2.41       -1.33      2.76 o
   9   0   1      883.00      863.39     21.94 o
  11   0   1      196.61      212.74     11.88 o
 -12   1   1       84.92      103.69      7.43 o
 -11   1   1        0.08        0.01      2.81 o
 -10   1   1        2.12        2.69      2.59 o
  -9   1   1       58.71       81.05      4.25 o
  -8   1   1      116.30      115.32      4.41 o
  -7   1   1        0.01       -1.49      1.49 o
  -6   1   1      101.90      109.48      3.36 o
  -5   1   1        4.64        4.95      1.35 o
  -4   1   1       30.26       35.94      2.18 o
  -3   1   1     1016.76     1016.30     11.40 o
  -2   1   1     1104.86     1018.41     12.88 o
  -1   1   1        1.14       -1.08      1.08 o
   0   1   1     1817.38     1771.33     16.21 o
   1   1   1      216.47      263.38      2.51 o
   2   1   1     1156.34     1163.42     14.33 o
   3   1   1      219.13      223.91      3.20 o
   4   1   1      657.22      623.92      7.26 o
   5   1   1        7.70       15.35      1.81 o
   6   1   1        9.11        8.19      2.37 o
   7   1   1       24.00       24.56      2.97 o
   8   1   1      241.79      239.00      7.34 o
   9   1   1      207.23      204.61      8.04 o
  10   1   1       10.95        6.75      3.06 o
  11   1   1       81.63       79.52      8.04 o
  12   1   1       18.19       18.87      4.70 o
 -12   2   1       25.78       28.65      5.37 o
 -11   2   1      230.26      249.99      8.38 o
 -10   2   1       18.06       27.78      3.82 o
  -9   2   1        1.65        1.88      2.79 o
  -8   2   1       66.16       62.17      3.90 o
  -7   2   1       47.56       61.01      3.13 o
  -6   2   1       51.81       47.72      3.35 o
  -5   2   1      379.98      412.81      6.63 o
  -4   2   1        9.71        4.65      1.41 o
  -3   2   1       56.98       41.28      1.76 o
  -2   2   1    30413.25    29208.92    329.68 o
  -1   2   1     1750.94     1698.14     21.91 o
   0   2   1        4.94        3.95      0.64 o
   1   2   1     1377.20     1286.54     12.43 o
   2   2   1     2490.21     2498.23     29.14 o
   3   2   1      876.29      859.65     10.02 o
   4   2   1      770.49      814.65      9.36 o
   5   2   1       14.16       22.29      1.87 o
   6   2   1       25.07       23.05      2.68 o
   7   2   1        0.42        0.12      2.15 o
   8   2   1       53.29       59.14      3.65 o
   9   2   1       35.43       34.17      3.59 o
  10   2   1       67.98       75.77      4.81 o
  11   2   1       71.02       80.67      7.52 o
  12   2   1       42.44       52.95      7.02 o
 -12   3   1       11.68       10.55      5.53 o
 -11   3   1        2.62        2.07      3.83 o
 -10   3   1       20.34       26.91      4.09 o
  -9   3   1        8.22        9.40      2.87 o
  -8   3   1      380.97      392.31      8.75 o
  -7   3   1       23.46       29.31      2.54 o
  -6   3   1      402.30      404.46      7.07 o
  -5   3   1       99.91       89.24      3.02 o
  -4   3   1      213.62      220.64      4.05 o
  -3   3   1       71.93       79.44      3.47 o
  -2   3   1    18576.04    18076.69    223.16 o
  -1   3   1        0.68        1.11      0.95 o
   0   3   1      125.01      104.69      1.91 o
   1   3   1     9602.46     9510.03    102.81 o
   2   3   1       10.48        8.78      1.38 o
   3   3   1        0.75        2.50      1.07 o
   4   3   1       89.83       90.39      2.69 o
   5   3   1      342.44      390.47      5.93 o
   6   3   1      338.40      361.99      6.89 o
   7   3   1       56.60       53.24      6.19 o
   8   3   1       33.22       41.24      3.75 o
   9   3   1        1.81       -2.35      3.92 o
  10   3   1      130.12      144.42      7.09 o
  11   3   1       26.54       31.20      6.08 o
  12   3   1        9.67        8.99      5.46 o
 -12   4   1       29.95       20.05      7.23 o
 -11   4   1       20.86        6.80      4.22 o
 -10   4   1        1.45       -3.02      3.02 o
  -9   4   1        8.60        4.69      3.01 o
  -8   4   1        5.31        3.90      4.22 o
  -7   4   1       18.48       17.82      2.47 o
  -6   4   1        0.16       -0.57      1.51 o
  -5   4   1     1746.76     2025.92     29.62 o
  -4   4   1        1.66        2.48      1.27 o
  -3   4   1        0.25        3.14      1.35 o
  -2   4   1      777.28      709.06     11.05 o
  -1   4   1     1520.27     1440.17     17.34 o
   0   4   1     3706.86     3716.21     37.57 o
   1   4   1     1733.51     1640.69     18.92 o
   2   4   1     2496.03     2479.92     24.81 o
   3   4   1       51.17       48.47      2.43 o
   4   4   1     2438.67     2515.86     29.19 o
   5   4   1      595.93      630.16      8.78 o
   6   4   1       14.76       18.61      2.14 o
   7   4   1       49.17       48.47      3.36 o
   8   4   1        3.88       -1.25      2.66 o
   9   4   1        1.43        0.16      3.46 o
  10   4   1       31.38       20.56      4.13 o
  11   4   1       62.01       60.75      7.25 o
 -12   5   1        1.41       -4.00      5.51 o
 -11   5   1        1.40        3.50      6.69 o
 -10   5   1       18.28       14.77      5.67 o
  -9   5   1        3.95        1.85      4.82 o
  -8   5   1        1.12        6.05      3.85 o
  -7   5   1        0.69       -2.30      2.30 o
  -6   5   1       36.83       27.75      2.95 o
  -5   5   1      807.41      877.43     12.30 o
  -4   5   1       97.62       85.91      3.74 o
  -3   5   1      167.98      146.80      3.95 o
  -2   5   1     3265.32     3106.42     39.93 o
  -1   5   1     1634.21     1541.07     21.01 o
   0   5   1      280.40      268.24      4.82 o
   1   5   1       37.65       40.57      2.79 o
   2   5   1      156.93      149.15      3.49 o
   3   5   1       72.00       50.99      2.43 o
   4   5   1      628.55      745.89     12.47 o
   5   5   1        0.04        0.87      1.74 o
   6   5   1      413.41      435.99      8.80 o
   7   5   1        3.54        5.80      2.64 o
   8   5   1        1.29       -2.36      2.36 o
   9   5   1        8.48        4.26      3.13 o
  10   5   1        6.07       -3.44      5.41 o
  11   5   1        9.32        9.08      6.80 o
 -11   6   1       53.33       52.19      7.93 o
 -10   6   1       64.20       44.68      7.02 o
  -9   6   1        3.19       -2.14      3.60 o
  -8   6   1       38.00       35.69      6.08 o
  -7   6   1       20.16       11.85      3.66 o
  -6   6   1        4.61       10.92      1.82 o
  -5   6   1      356.51      329.86      8.65 o
  -4   6   1      524.39      488.29      7.84 o
  -3   6   1      451.16      477.39      8.10 o
  -2   6   1      456.72      440.95      9.08 o
  -1   6   1      727.15      750.69     11.94 o
   0   6   1       62.51       61.39      3.63 o
   1   6   1       31.87       26.51      1.92 o
   2   6   1     1110.88     1228.26     17.64 o
   3   6   1      846.95      860.13     11.41 o
   4   6   1      897.60      973.51     12.50 o
   5   6   1       84.82       67.93      3.58 o
   6   6   1       72.59       75.60      4.40 o
   7   6   1      273.97      271.37      8.20 o
   8   6   1      106.20      108.06      6.58 o
   9   6   1        0.13       -0.73      4.44 o
  10   6   1        7.66        6.86      5.21 o
  11   6   1        0.34        4.88      6.00 o
 -11   7   1        3.03       -4.98      4.98 o
 -10   7   1        1.03        3.61      4.99 o
  -9   7   1        3.73        4.36      5.47 o
  -8   7   1        9.91        8.48      4.98 o
  -7   7   1      238.76      233.00      9.25 o
  -6   7   1      201.57      220.42      5.64 o
  -5   7   1        2.19        2.56      1.58 o
  -4   7   1      312.21      259.40     10.12 o
  -3   7   1       75.17       86.05      3.40 o
  -2   7   1      593.84      578.39     10.48 o
  -1   7   1       20.69       23.04      2.17 o
   0   7   1       17.91       17.02      2.88 o
   1   7   1     1639.89     1760.39     24.36 o
   2   7   1      728.32      820.00     13.10 o
   3   7   1      171.16      207.89      4.71 o
   4   7   1      557.55      629.20      8.28 o
   5   7   1        7.12        2.31      1.60 o
   6   7   1       57.80       50.78      4.93 o
   7   7   1        6.77        4.81      2.90 o
   8   7   1        2.05       -2.17      2.76 o
   9   7   1        2.54        4.29      6.47 o
  10   7   1       21.58       19.79      6.21 o
  11   7   1        2.18       -4.91      5.35 o
 -11   8   1       15.09        6.20      5.64 o
 -10   8   1        8.17       10.51      6.35 o
  -9   8   1      401.92      362.54     14.61 o
  -8   8   1        0.33       -1.79      3.55 o
  -7   8   1      150.38      140.37      5.74 o
  -6   8   1       30.42       27.41      3.12 o
  -5   8   1      330.03      355.27      7.60 o
  -4   8   1       92.30       84.42      3.60 o
  -3   8   1       22.10       22.93      2.56 o
  -2   8   1      129.89      124.04      4.48 o
  -1   8   1      509.31      520.66      9.87 o
   0   8   1       14.25       14.80      2.08 o
   1   8   1      788.54      853.29     13.85 o
   2   8   1      233.27      239.35      6.31 o
   3   8   1      146.54      142.02      4.46 o
   4   8   1       22.07       25.26      1.86 o
   5   8   1       24.40       23.36      1.86 o
   6   8   1        0.87        1.62      1.76 o
   7   8   1        3.17        2.43      2.80 o
   8   8   1       12.28       13.31      3.56 o
   9   8   1        2.60       -0.21      3.66 o
  10   8   1        3.42        3.68      5.21 o
  11   8   1        2.01       -6.74      6.74 o
 -11   9   1       13.07       12.98      5.17 o
 -10   9   1        4.71        3.53      4.20 o
  -9   9   1        4.71        9.85      5.23 o
  -8   9   1      188.50      192.16      7.20 o
  -7   9   1        1.02       -2.17      2.17 o
  -6   9   1       54.36       63.43      3.42 o
  -5   9   1       17.75       14.41      2.16 o
  -4   9   1      205.36      200.83      5.30 o
  -3   9   1      100.76       94.40      4.48 o
  -2   9   1       25.92       25.13      2.73 o
  -1   9   1       36.76       31.15      2.73 o
   0   9   1        6.59        4.67      2.20 o
   1   9   1        0.01        3.25      1.72 o
   2   9   1      280.95      309.04      8.30 o
   3   9   1      228.16      236.78      6.80 o
   4   9   1      187.28      192.44      5.46 o
   5   9   1      154.03      132.92      3.73 o
   6   9   1      132.85      138.59      4.64 o
   7   9   1       21.34       19.82      2.78 o
   8   9   1       41.26       29.58      3.54 o
   9   9   1        2.33       -0.66      3.84 o
  10   9   1        1.82       -4.60      5.00 o
 -10  10   1        2.08       -0.67      3.63 o
  -9  10   1        6.84        2.45      3.70 o
  -8  10   1        2.23        3.85      2.92 o
  -7  10   1      103.28       99.29      4.78 o
  -6  10   1       72.43       65.55      6.06 o
  -5  10   1        2.77        2.75      1.92 o
  -4  10   1       17.20       19.78      2.63 o
  -3  10   1      351.91      348.51      8.72 o
  -2  10   1      111.54      116.46      4.85 o
  -1  10   1        2.39        4.61      2.82 o
   0  10   1        0.02       -1.16      1.71 o
   1  10   1       84.89       88.65      4.15 o
   2  10   1        3.26       -0.01      1.86 o
   3  10   1      547.00      542.26      9.96 o
   4  10   1      137.16      122.40      6.10 o
   5  10   1       31.00       29.17      2.62 o
   6  10   1      108.17      100.16      4.21 o
   7  10   1        2.18       -1.43      2.16 o
   8  10   1        2.47        0.18      2.93 o
   9  10   1        6.34        5.70      3.32 o
  10  10   1        1.49        0.35      4.38 o
 -10  11   1        0.14        2.13      4.67 o
  -9  11   1       23.45       25.24      4.81 o
  -8  11   1        6.05        8.38      3.09 o
  -7  11   1       30.19       25.28      4.44 o
  -6  11   1        1.26        2.92      2.60 o
  -5  11   1      167.71      157.16      5.79 o
  -4  11   1      122.03      108.48      5.66 o
  -3  11   1      121.01      122.25      6.96 o
  -2  11   1       13.20       18.65      3.39 o
  -1  11   1      150.23      146.39      5.59 o
   0  11   1        8.34        9.92      2.94 o
   1  11   1       28.93       32.68      3.12 o
   2  11   1      178.34      195.20      8.30 o
   3  11   1       71.89       62.42      3.90 o
   4  11   1       58.37       60.27      3.36 o
   5  11   1        0.40        2.09      1.99 o
   6  11   1       69.05       54.12      4.10 o
   7  11   1       17.35        4.65      3.04 o
   8  11   1       74.06       72.45      5.42 o
   9  11   1       17.85       23.63      5.12 o
  -9  12   1        7.12        8.30      5.31 o
  -8  12   1       25.68       26.90      5.25 o
  -7  12   1       15.14       12.06      3.12 o
  -6  12   1       96.87      103.85      5.65 o
  -5  12   1      220.78      213.53      9.45 o
  -4  12   1        2.80        2.62      2.45 o
  -3  12   1      201.54      216.99      7.35 o
  -2  12   1       14.21        9.50      2.79 o
  -1  12   1      169.07      150.77      5.98 o
   0  12   1      345.54      343.18     13.10 o
   1  12   1       27.90       29.83      3.72 o
   2  12   1      120.58      101.35      4.95 o
   3  12   1       47.65       49.69      3.87 o
   4  12   1        0.00        0.31      2.06 o
   5  12   1        0.04        1.40      2.41 o
   6  12   1       53.22       55.63      4.32 o
   7  12   1       38.00       35.93      4.03 o
   8  12   1       14.67        8.91      5.67 o
   9  12   1        4.47       -0.06      5.92 o
  -9  13   1        7.01        9.22      5.59 o
  -8  13   1       27.88       21.88      5.13 o
  -7  13   1        3.88        2.70      3.21 o
  -6  13   1        3.05        0.25      2.90 o
  -5  13   1        7.35        6.08      2.94 o
  -4  13   1      176.72      171.86      6.30 o
  -3  13   1        0.11        0.31      4.58 o
  -2  13   1        3.96        8.73      2.97 o
  -1  13   1       40.95       39.76      3.95 o
   0  13   1       23.93       25.35      3.31 o
   1  13   1        1.15        0.35      2.33 o
   2  13   1       28.40       33.80      3.53 o
   3  13   1       13.86       13.15      2.89 o
   4  13   1       22.00       19.99      3.77 o
   5  13   1       11.99       11.51      3.02 o
   6  13   1        2.59        3.72      2.94 o
   7  13   1        0.74       -0.24      3.26 o
   8  13   1       27.34       42.12      6.14 o
  -8  14   1        0.12        0.12      4.17 o
  -7  14   1        1.66        0.25      4.07 o
  -6  14   1        5.55       11.00      4.75 o
  -5  14   1       47.48       54.64      4.48 o
  -4  14   1        3.52       -2.64      2.64 o
  -3  14   1      143.25      130.61      6.49 o
  -2  14   1      706.21      740.32     15.37 o
  -1  14   1       28.17       25.43      3.91 o
   0  14   1       39.14       42.26      5.84 o
   1  14   1       67.85       63.09      7.18 o
   2  14   1        1.64        1.33      2.59 o
   3  14   1       53.41       59.01      5.70 o
   4  14   1       19.07       19.11      3.93 o
   5  14   1       71.97       67.06      6.02 o
   6  14   1       18.13       18.39      3.64 o
   7  14   1       22.31       24.23      4.59 o
   8  14   1        0.24        0.68      4.95 o
  -7  15   1        0.57       -1.97      4.54 o
  -6  15   1        4.50       11.79      4.94 o
  -5  15   1        8.91        2.26      3.43 o
  -4  15   1        3.03        3.31      3.04 o
  -3  15   1      117.61      131.38      6.73 o
  -2  15   1      213.31      214.35      8.21 o
  -1  15   1      364.22      393.03     10.84 o
   0  15   1      120.04      129.72      6.44 o
   1  15   1        1.42        5.84      3.07 o
   2  15   1       39.22       36.14      5.19 o
   3  15   1       36.05       42.53      5.58 o
   4  15   1       35.02       37.66      4.83 o
   5  15   1       66.70       67.69      5.38 o
   6  15   1       11.13        9.04      4.17 o
   7  15   1        0.44        1.00      4.44 o
  -6  16   1        6.70       12.99      5.31 o
  -5  16   1        5.37        9.62      4.89 o
  -4  16   1       67.23       77.44      6.08 o
  -3  16   1       33.90       37.49      4.74 o
  -2  16   1       60.21       65.14      5.52 o
  -1  16   1      212.18      230.44      8.63 o
   0  16   1        9.95       17.64      4.08 o
   1  16   1        9.25        9.18      4.62 o
   2  16   1       10.67        7.94      5.90 o
   3  16   1        6.63        2.63      4.17 o
   4  16   1        1.15        3.87      4.19 o
   5  16   1       52.57       53.11      6.24 o
   6  16   1        3.19        2.42      4.60 o
  -5  17   1        7.52        3.59      5.58 o
  -4  17   1        0.00       -4.03      4.03 o
  -3  17   1       15.24        9.57      4.76 o
  -2  17   1       18.67       15.55      4.27 o
  -1  17   1      161.37      194.19      9.30 o
   0  17   1      353.09      392.06     13.87 o
   1  17   1      154.87      178.42      9.49 o
   2  17   1        0.01        0.76      4.06 o
   3  17   1        4.66        4.18      4.32 o
   4  17   1        4.70        5.35      5.08 o
   5  17   1        2.32        2.40      5.98 o
  -3  18   1        3.39        4.30      4.70 o
  -2  18   1        2.11        2.37      4.65 o
  -1  18   1       11.92        8.89      4.96 o
   0  18   1       40.26       43.66      6.30 o
   1  18   1        8.78       13.79      4.76 o
   2  18   1        5.97       11.11      4.93 o
   3  18   1        1.85       -2.62      5.50 o
 -12   0   2        5.83        2.49      4.75 o
 -10   0   2       14.17       10.22      3.66 o
  -8   0   2       68.63       57.08      5.80 o
  -6   0   2        4.69        3.00      1.95 o
  -4   0   2     2151.11     2046.14     28.72 o
  -2   0   2     4877.63     4500.36     67.46 o
   0   0   2     6058.09     5700.54     74.04 o
   2   0   2      674.83      627.84      9.50 o
   4   0   2     2293.94     2321.72     33.46 o
   6   0   2      282.36      292.15     11.02 o
   8   0   2        0.03       -3.62      3.62 o
  10   0   2      104.03       98.13     10.98 o
 -12   1   2        1.22        2.18      3.09 o
 -11   1   2        0.02       -1.51      2.60 o
 -10   1   2        9.37        8.80      2.61 o
  -9   1   2        2.46       -0.85      2.00 o
  -8   1   2      157.25      171.58      5.65 o
  -7   1   2        6.66        7.22      2.26 o
  -6   1   2      266.10      248.38      5.19 o
  -5   1   2      810.20      779.33     11.02 o
  -4   1   2      726.64      705.56      9.66 o
  -3   1   2     8065.35     7431.76     77.79 o
  -2   1   2     2553.74     2458.24     29.34 o
  -1   1   2       19.71       10.77      1.33 o
   0   1   2     2740.83     2477.92     19.93 o
   1   1   2      535.65      592.48      4.52 o
   2   1   2       28.48       17.92      0.98 o
   3   1   2      698.09      708.79      7.99 o
   4   1   2       16.85       18.80      1.58 o
   5   1   2      833.42      868.76     11.63 o
   6   1   2      221.98      247.17      6.44 o
   7   1   2      108.27       98.42      4.68 o
   8   1   2      449.13      449.29     10.34 o
   9   1   2      286.77      298.66      9.03 o
  10   1   2      566.74      597.90     13.48 o
  11   1   2        3.80        3.47      4.32 o
 -12   2   2        8.75        6.70      3.54 o
 -11   2   2        1.45        1.20      2.76 o
 -10   2   2        4.52        5.32      2.90 o
  -9   2   2        9.58       12.30      3.02 o
  -8   2   2        0.09        0.09      1.89 o
  -7   2   2       59.37       55.88      3.03 o
  -6   2   2       10.26        7.39      2.12 o
  -5   2   2       35.01       24.36      2.46 o
  -4   2   2       70.03       64.76      2.30 o
  -3   2   2      659.96      628.58      8.77 o
  -2   2   2     4709.35     4714.20     84.39 o
  -1   2   2    11470.53    10827.76    158.70 o
   0   2   2       93.46       97.68      2.30 o
   1   2   2       58.85       57.88      1.42 o
   2   2   2      886.52      916.02      8.27 o
   3   2   2     2758.57     2770.08     27.95 o
   4   2   2     1544.88     1802.30     18.18 o
   5   2   2      227.98      241.27      5.39 o
   6   2   2        6.41        6.14      2.31 o
   7   2   2       32.68       25.28      3.70 o
   8   2   2       76.47       90.82      5.88 o
   9   2   2        2.85       -2.72      2.72 o
  10   2   2        2.33       -3.86      3.86 o
  11   2   2       63.53       67.37      6.56 o
 -12   3   2        0.00        2.73      3.99 o
 -11   3   2        0.02       -0.40      3.06 o
 -10   3   2       82.45       88.55      5.07 o
  -9   3   2       45.85       48.62      3.93 o
  -8   3   2        0.16       -1.04      1.80 o
  -7   3   2      480.63      487.91      8.32 o
  -6   3   2       50.24       57.64      2.72 o
  -5   3   2      765.99      770.65     10.78 o
  -4   3   2      245.30      278.79      6.83 o
  -3   3   2     6803.85     6635.26     99.47 o
  -2   3   2    14796.60    14528.35    253.49 o
  -1   3   2     9332.27     8881.08    156.31 o
   0   3   2        0.34        2.59      0.99 o
   1   3   2       99.88       84.87      2.45 o
   2   3   2        0.32        0.97      0.94 o
   3   3   2      173.87      155.74      3.22 o
   4   3   2      375.74      441.73      7.02 o
   5   3   2     2037.26     2159.93     23.80 o
   6   3   2      555.43      577.21      8.70 o
   7   3   2      107.07       98.72      4.02 o
   8   3   2      272.38      290.76      7.73 o
   9   3   2      149.35      141.50      5.98 o
  10   3   2       18.38       11.59      5.22 o
  11   3   2       71.52       62.29      7.28 o
 -12   4   2       38.35       28.69      7.05 o
 -11   4   2       20.41        9.47      3.77 o
 -10   4   2       51.25       46.99      4.76 o
  -9   4   2       21.71       25.39      3.68 o
  -8   4   2       96.28       91.51      4.21 o
  -7   4   2       98.78       93.85      4.33 o
  -6   4   2       69.36       63.07      4.13 o
  -5   4   2      381.18      368.38     10.55 o
  -4   4   2        6.07       15.77      2.07 o
  -3   4   2      392.74      353.32     10.67 o
  -2   4   2     8760.63     8361.97    117.75 o
  -1   4   2       86.05       98.91      3.28 o
   0   4   2       59.18       58.51      1.98 o
   1   4   2     1940.54     1907.71     22.66 o
   2   4   2       36.46       35.65      1.77 o
   3   4   2       39.27       56.79      2.88 o
   4   4   2       63.88       65.15      3.20 o
   5   4   2       52.48       65.53      2.76 o
   6   4   2      564.46      546.58      8.47 o
   7   4   2       75.93       79.01      4.74 o
   8   4   2       13.91       16.43      3.23 o
   9   4   2       20.95       18.94      6.35 o
  10   4   2        3.19       -0.41      4.63 o
  11   4   2       91.27      116.94     13.04 o
 -12   5   2       32.00       23.21      7.10 o
 -11   5   2        0.87       -1.75      4.86 o
 -10   5   2        2.09        3.85      4.55 o
  -9   5   2       15.12       11.95      4.43 o
  -8   5   2        6.14        4.04      2.86 o
  -7   5   2        4.73        5.14      2.38 o
  -6   5   2       26.77       33.86      2.86 o
  -5   5   2       46.53       48.50      3.33 o
  -4   5   2     1721.46     1793.34     25.62 o
  -3   5   2      685.29      699.63     10.34 o
  -2   5   2      238.37      253.50      6.86 o
  -1   5   2     3008.51     2975.82     65.80 o
   0   5   2      126.28      125.16      3.03 o
   1   5   2       91.21      100.93      2.74 o
   2   5   2      102.57      102.52      3.35 o
   3   5   2      415.76      407.74      6.60 o
   4   5   2      469.86      468.26      8.69 o
   5   5   2      117.36      117.14      4.97 o
   6   5   2      146.22      169.76      7.12 o
   7   5   2       11.01        8.57      2.70 o
   8   5   2        4.44        2.82      2.68 o
   9   5   2        9.08        3.48      3.37 o
  10   5   2       29.00       29.31      7.19 o
  11   5   2        4.23        3.67      5.74 o
 -12   6   2        2.12       11.89      7.50 o
 -11   6   2      162.34      178.06     11.13 o
 -10   6   2       80.79       60.14      7.24 o
  -9   6   2      129.84      123.18      8.35 o
  -8   6   2        9.37        7.30      3.55 o
  -7   6   2      126.96      134.85      6.83 o
  -6   6   2        7.95       11.46      3.90 o
  -5   6   2       46.35       47.98      4.11 o
  -4   6   2       96.09      105.37      3.38 o
  -3   6   2     3303.86     3271.34     43.11 o
  -2   6   2        0.38        4.29      1.90 o
  -1   6   2       27.66       17.10      2.24 o
   0   6   2       13.06       11.87      1.86 o
   1   6   2      217.29      213.06      3.46 o
   2   6   2      300.61      248.52      5.51 o
   3   6   2      601.72      626.72      9.15 o
   4   6   2        6.04        7.50      2.97 o
   5   6   2        1.68        4.96      2.83 o
   6   6   2        1.19       -2.21      2.21 o
   7   6   2        9.75        7.32      2.70 o
   8   6   2      105.88       93.66      5.87 o
   9   6   2        4.87        3.17      4.72 o
  10   6   2       16.58       19.86      6.15 o
  11   6   2       37.77       39.10      7.88 o
 -11   7   2        3.47        6.20      5.53 o
 -10   7   2       37.84       44.31      9.61 o
  -9   7   2      115.76      126.43      8.81 o
  -8   7   2       14.34       13.15      5.50 o
  -7   7   2      173.29      170.51     10.24 o
  -6   7   2       26.89       27.62      2.86 o
  -5   7   2      467.22      468.73      8.15 o
  -4   7   2     1391.66     1344.44     18.51 o
  -3   7   2       86.89       72.49      4.53 o
  -2   7   2        0.18        1.72      2.03 o
  -1   7   2       34.40       51.52      5.09 o
   0   7   2       25.29       28.82      2.24 o
   1   7   2      329.64      349.70      5.79 o
   2   7   2     3865.81     4085.35     60.98 o
   3   7   2      152.27      149.51      4.37 o
   4   7   2      251.04      253.97      5.04 o
   5   7   2      270.44      266.85      6.48 o
   6   7   2        0.54        3.84      2.56 o
   7   7   2       11.72       10.59      2.84 o
   8   7   2       19.54       11.42      3.64 o
   9   7   2        4.10        0.25      3.81 o
  10   7   2        1.41       -0.33      4.93 o
  11   7   2        2.11       -1.06      7.08 o
 -11   8   2        2.30        8.77      5.47 o
 -10   8   2       44.12       44.50      8.65 o
  -9   8   2       20.18       13.90      5.61 o
  -8   8   2      192.57      203.92     10.63 o
  -7   8   2        0.00        1.48      2.16 o
  -6   8   2        0.45        3.89      2.00 o
  -5   8   2       22.60       16.54      2.12 o
  -4   8   2      498.37      489.62      9.15 o
  -3   8   2       80.61       82.37      4.67 o
  -2   8   2      240.81      275.24      8.18 o
  -1   8   2      258.43      246.14      8.91 o
   0   8   2      122.90      138.05      4.46 o
   1   8   2     1080.51     1114.07     20.28 o
   2   8   2     1222.98     1175.56     17.55 o
   3   8   2       19.22       20.40      1.67 o
   4   8   2       41.81       45.33      2.27 o
   5   8   2       32.25       35.19      2.42 o
   6   8   2       79.80       79.47      3.51 o
   7   8   2       56.75       66.94      4.96 o
   8   8   2       48.03       45.80      4.98 o
   9   8   2       21.67       22.27      4.35 o
  10   8   2       25.35       18.01      6.40 o
 -11   9   2        0.15        2.45      4.53 o
 -10   9   2       41.34       46.02      5.93 o
  -9   9   2       30.35       35.02      9.69 o
  -8   9   2       34.06       35.64      4.63 o
  -7   9   2       12.68        7.01      3.07 o
  -6   9   2        8.69        4.49      2.07 o
  -5   9   2       33.13       37.13      2.97 o
  -4   9   2       46.71       55.13      3.37 o
  -3   9   2      305.61      281.83     13.25 o
  -2   9   2      283.15      278.96      7.19 o
  -1   9   2        3.05        1.17      2.41 o
   0   9   2      131.54      144.16      4.84 o
   1   9   2      514.48      506.59      9.72 o
   2   9   2       97.81      115.02      4.02 o
   3   9   2        0.39        2.02      1.54 o
   4   9   2       11.22        9.19      1.48 o
   5   9   2       12.71       16.38      2.08 o
   6   9   2       43.29       30.72      2.74 o
   7   9   2       19.32       13.77      3.69 o
   8   9   2        1.33       -2.39      2.39 o
   9   9   2       11.24        6.95      3.93 o
  10   9   2        1.25        6.24      4.56 o
 -10  10   2        0.00       -3.34      3.34 o
  -9  10   2        0.23        3.53      3.62 o
  -8  10   2        6.64        9.62      3.86 o
  -7  10   2      105.97       92.88      5.88 o
  -6  10   2      189.87      199.52      6.11 o
  -5  10   2        9.43        8.48      2.43 o
  -4  10   2        0.06        1.96      2.19 o
  -3  10   2      166.03      154.71      6.83 o
  -2  10   2       41.27       37.62      3.35 o
  -1  10   2       12.20       11.37      2.40 o
   0  10   2      169.67      186.78      6.92 o
   1  10   2      241.13      242.80      6.50 o
   2  10   2        5.08        6.13      2.42 o
   3  10   2      124.09      113.89      4.05 o
   4  10   2        3.48        1.49      1.34 o
   5  10   2        8.63        4.86      1.90 o
   6  10   2        0.87        0.87      2.34 o
   7  10   2       16.04       17.44      3.28 o
   8  10   2       20.43       16.90      3.94 o
   9  10   2        6.68        4.86      3.94 o
  10  10   2        1.21       -2.99      6.95 o
 -10  11   2        5.23        4.94      4.49 o
  -9  11   2        9.21       11.51      5.70 o
  -8  11   2        0.12       -0.02      3.42 o
  -7  11   2        0.42        0.83      2.52 o
  -6  11   2       11.34       13.08      2.63 o
  -5  11   2      151.17      152.34      5.87 o
  -4  11   2      215.60      219.10      7.26 o
  -3  11   2        1.98        1.23      2.80 o
  -2  11   2        3.22        1.68      2.18 o
  -1  11   2        0.88        1.81      2.24 o
   0  11   2      439.54      432.65     15.09 o
   1  11   2      314.54      324.99      7.99 o
   2  11   2       16.27       20.26      2.63 o
   3  11   2       42.59       48.99      5.44 o
   4  11   2       38.01       40.52      3.40 o
   5  11   2       14.54       12.61      2.71 o
   6  11   2      126.23      104.55      5.11 o
   7  11   2       12.41        8.57      3.47 o
   8  11   2       11.60       14.78      6.33 o
   9  11   2       12.57       16.60      4.48 o
  -9  12   2        0.00       -3.64      3.64 o
  -8  12   2        4.07       -0.32      3.76 o
  -7  12   2       18.52       16.98      4.05 o
  -6  12   2        9.37        5.76      2.81 o
  -5  12   2        4.50        2.11      2.68 o
  -4  12   2     1254.87     1259.76     21.61 o
  -3  12   2      240.61      239.70      9.37 o
  -2  12   2      190.35      185.05      6.70 o
  -1  12   2       15.70       15.12      2.90 o
   0  12   2        2.88        4.44      2.43 o
   1  12   2       11.38        6.89      2.46 o
   2  12   2       48.34       43.01      3.44 o
   3  12   2      168.78      170.47      6.86 o
   4  12   2       26.11       32.74      3.40 o
   5  12   2       64.97       70.08      4.41 o
   6  12   2       28.58       17.47      3.79 o
   7  12   2       25.13       17.64      4.72 o
   8  12   2       39.36       34.84      5.25 o
   9  12   2        3.71        5.38      6.89 o
  -9  13   2       43.78       39.72      6.91 o
  -8  13   2        4.93        2.86      3.99 o
  -7  13   2       35.07       29.93      4.75 o
  -6  13   2       34.68       30.78      4.55 o
  -5  13   2       25.43       20.11      4.38 o
  -4  13   2      101.54      101.15      5.74 o
  -3  13   2       70.78      103.33     11.57 o
  -2  13   2        3.44        6.88      2.99 o
  -1  13   2       35.04       35.70      4.71 o
   0  13   2       30.86       34.41      3.68 o
   1  13   2        1.18       -2.11      2.11 o
   2  13   2       97.56       98.86      4.93 o
   3  13   2        0.43       -2.71      2.71 o
   4  13   2      158.49      130.34      6.01 o
   5  13   2        0.83       -0.94      2.70 o
   6  13   2       62.81       56.14      5.40 o
   7  13   2       64.64       78.43      6.33 o
   8  13   2       29.07       31.10      5.23 o
  -8  14   2        5.64       -1.07      5.54 o
  -7  14   2       13.47       16.34      4.36 o
  -6  14   2       57.75       62.73      6.05 o
  -5  14   2        0.06        1.18      3.48 o
  -4  14   2        4.63        1.84      3.59 o
  -3  14   2      183.19      186.63     11.24 o
  -2  14   2      380.67      398.83     10.74 o
  -1  14   2      215.29      216.17      7.63 o
   0  14   2        4.80        2.05      2.74 o
   1  14   2        0.06        0.72      2.55 o
   2  14   2        0.66        1.35      3.30 o
   3  14   2       21.14       20.53      5.28 o
   4  14   2       72.66       83.76      5.07 o
   5  14   2       47.26       33.49      4.85 o
   6  14   2        1.83       -1.86      3.39 o
   7  14   2       43.45       36.15      7.24 o
  -7  15   2        9.68        5.19      7.96 o
  -6  15   2        0.26       -2.91      3.57 o
  -5  15   2        1.76        1.38      3.64 o
  -4  15   2       11.31       10.06      3.89 o
  -3  15   2      153.27      146.06      8.40 o
  -2  15   2      108.70      115.68      6.62 o
  -1  15   2       24.58       30.82      5.10 o
   0  15   2        1.00        2.80      2.98 o
   1  15   2        1.72        0.00      3.38 o
   2  15   2        3.80        2.00      4.43 o
   3  15   2       43.89       35.02      9.04 o
   4  15   2       15.97       19.35      4.29 o
   5  15   2        1.51       -3.38      3.38 o
   6  15   2        4.52       -0.79      4.39 o
  -6  16   2        2.22        1.93      4.98 o
  -5  16   2        3.85        6.21      4.11 o
  -4  16   2       20.44       23.56      7.18 o
  -3  16   2       13.81       17.93      4.95 o
  -2  16   2       68.23       64.91      6.49 o
  -1  16   2       22.53       20.82      5.14 o
   0  16   2       14.97       16.13      4.48 o
   1  16   2        2.50        3.32      3.87 o
   2  16   2        7.91        9.50      4.18 o
   3  16   2       23.26       21.64      5.79 o
   4  16   2        7.20       11.70      4.24 o
   5  16   2        1.46        5.42      3.94 o
  -5  17   2        2.98        3.87      5.44 o
  -4  17   2        4.84        4.19      4.65 o
  -3  17   2       83.53       75.38      7.18 o
  -2  17   2        0.53       -3.85      3.85 o
  -1  17   2       18.09       10.11      4.70 o
   0  17   2       96.55      122.42     14.94 o
   1  17   2        0.04        1.83      4.38 o
   2  17   2        0.24       -3.17      3.86 o
   3  17   2        2.41       -1.21      7.35 o
   4  17   2       46.39       44.48      7.92 o
  -3  18   2        3.02        4.14      6.04 o
  -2  18   2       13.33        8.84      7.31 o
  -1  18   2        7.42       -1.96      4.49 o
   0  18   2        0.20        4.28      4.37 o
   1  18   2        2.13        3.51      4.41 o
   2  18   2       23.51       14.13      6.67 o
 -11   0   3       11.96       17.67      5.12 o
  -9   0   3      147.52      132.61      7.48 o
  -7   0   3      422.40      423.44     11.82 o
  -5   0   3        0.01        1.02      1.75 o
  -3   0   3     2353.12     2287.17     44.69 o
  -1   0   3     1449.25     1416.69     17.32 o
   1   0   3     3210.95     3193.74     29.34 o
   3   0   3     2114.45     2098.74     22.42 o
   5   0   3      502.37      533.93     14.58 o
   7   0   3       25.85       25.38      4.75 o
   9   0   3        7.27        5.78      6.31 o
  11   0   3        0.14       -3.78      5.23 o
 -12   1   3        2.89        4.24      4.30 o
 -11   1   3        5.20        6.62      3.64 o
 -10   1   3       15.71       23.73      3.17 o
  -9   1   3        0.13        1.57      2.10 o
  -8   1   3       22.50       28.49      2.48 o
  -7   1   3      885.19      919.87     12.71 o
  -6   1   3      211.58      214.15      4.84 o
  -5   1   3        0.00        0.48      1.18 o
  -4   1   3        0.09       -0.02      0.95 o
  -3   1   3       45.48       50.87      2.40 o
  -2   1   3       58.23       40.24      2.33 o
  -1   1   3      305.17      265.45      3.53 o
   0   1   3       63.29       65.04      1.42 o
   1   1   3     4180.39     4061.71     26.95 o
   2   1   3      412.87      382.05      4.27 o
   3   1   3     2513.01     2532.80     18.65 o
   4   1   3      862.55      948.74     11.84 o
   5   1   3      157.93      171.34      4.09 o
   6   1   3      229.44      225.12      5.81 o
   7   1   3       12.11        8.15      3.82 o
   8   1   3       61.96       62.16      4.70 o
   9   1   3     1351.10     1387.31     24.41 o
  10   1   3        9.87        8.64      4.30 o
  11   1   3       13.55       16.25      4.87 o
 -12   2   3       14.63       15.38      5.11 o
 -11   2   3        2.52        5.44      2.88 o
 -10   2   3        7.33        8.35      2.73 o
  -9   2   3       23.81       21.43      2.84 o
  -8   2   3       72.47       69.89      3.44 o
  -7   2   3      194.47      188.07      4.86 o
  -6   2   3       75.84       82.47      4.14 o
  -5   2   3        0.82        1.18      1.83 o
  -4   2   3      118.25      115.86      4.37 o
  -3   2   3        5.73        4.60      1.35 o
  -2   2   3      124.45      100.46      6.59 o
  -1   2   3      263.48      260.63      3.83 o
   0   2   3       48.94       53.90      1.67 o
   1   2   3       47.44       47.30      1.25 o
   2   2   3       98.09      106.82      2.11 o
   3   2   3      270.85      301.00      4.52 o
   4   2   3      107.03      107.03      3.65 o
   5   2   3        2.76        2.03      1.58 o
   6   2   3       16.69       13.95      2.15 o
   7   2   3       44.18       41.72      4.29 o
   8   2   3        0.22        1.48      4.37 o
   9   2   3        0.45       -3.97      3.97 o
  10   2   3       29.40       30.10      5.11 o
  11   2   3        3.69        0.55      4.31 o
 -12   3   3       17.28       14.61      6.16 o
 -11   3   3        0.11        2.31      2.87 o
 -10   3   3        0.98       -0.85      2.70 o
  -9   3   3      130.97      111.66      5.14 o
  -8   3   3       45.35       48.18      2.99 o
  -7   3   3       13.63       15.04      2.08 o
  -6   3   3       87.11       83.64      2.99 o
  -5   3   3      727.72      641.86      9.85 o
  -4   3   3      124.97      113.64      4.85 o
  -3   3   3     1667.31     1702.85     27.70 o
  -2   3   3      558.86      516.91     13.03 o
  -1   3   3        5.14        3.02      1.29 o
   0   3   3      133.11      162.01      2.84 o
   1   3   3      232.79      211.29      4.35 o
   2   3   3     1541.60     1497.79     15.22 o
   3   3   3     1673.23     1884.30     16.56 o
   4   3   3      190.56      200.29      4.82 o
   5   3   3      594.59      678.44     10.11 o
   6   3   3       36.67       41.85      3.29 o
   7   3   3     1414.01     1467.26     18.25 o
   8   3   3      607.98      598.78     11.67 o
   9   3   3      493.76      502.43     13.40 o
  10   3   3        0.00       -1.27      4.49 o
  11   3   3       32.75       32.88      6.52 o
 -12   4   3       11.17        8.03      5.66 o
 -11   4   3        1.52        0.75      4.89 o
 -10   4   3       20.93       22.37      4.65 o
  -9   4   3      100.88       89.23      5.98 o
  -8   4   3        5.08        2.74      2.37 o
  -7   4   3       71.45       78.90      7.83 o
  -6   4   3        6.07        8.34      2.10 o
  -5   4   3       86.16       74.39      3.49 o
  -4   4   3      177.98      187.58      6.24 o
  -3   4   3      411.55      420.44     13.78 o
  -2   4   3     2471.97     2419.47     37.30 o
  -1   4   3      865.83      835.50     12.89 o
   0   4   3      374.16      405.99      7.34 o
   1   4   3      221.67      178.20      3.97 o
   2   4   3      205.78      247.03      5.99 o
   3   4   3      323.57      362.09      5.69 o
   4   4   3       45.67       39.69      2.63 o
   5   4   3       40.59       47.71      3.20 o
   6   4   3      769.28      833.14     13.58 o
   7   4   3      290.72      286.03      6.42 o
   8   4   3       41.84       41.13      3.92 o
   9   4   3        0.48       -4.01      4.01 o
  10   4   3        5.28       -3.05      4.51 o
  11   4   3       20.08       10.72      5.53 o
 -12   5   3        4.12        1.17      5.64 o
 -11   5   3       23.86       24.18      6.28 o
 -10   5   3      110.15      112.01      8.48 o
  -9   5   3       79.29       76.52      6.86 o
  -8   5   3        6.60        3.86      2.71 o
  -7   5   3       71.93       69.23     12.01 o
  -6   5   3       97.64      105.69      4.79 o
  -5   5   3     1210.11     1276.61     23.58 o
  -4   5   3     3403.78     3379.23     53.02 o
  -3   5   3     6385.81     6238.98     91.32 o
  -2   5   3       81.76       74.84      7.04 o
  -1   5   3     2594.67     2732.09     42.21 o
   0   5   3      616.06      604.22      8.76 o
   1   5   3       89.09       73.24      2.73 o
   2   5   3        3.35        1.98      1.73 o
   3   5   3        0.82        1.20      1.10 o
   4   5   3      686.82      719.73     10.98 o
   5   5   3      402.73      433.79      8.82 o
   6   5   3       32.82       33.72      3.39 o
   7   5   3      182.63      171.83      6.28 o
   8   5   3       32.93       27.30      3.28 o
   9   5   3       10.62        4.97      5.18 o
  10   5   3        6.54        6.68      5.59 o
  11   5   3        8.65       -0.30      5.93 o
 -11   6   3       27.06       28.57      6.52 o
 -10   6   3       37.41       51.79      7.41 o
  -9   6   3        9.05       11.77      4.72 o
  -8   6   3        1.01        2.97      3.52 o
  -7   6   3       15.30        8.49      4.36 o
  -6   6   3        3.57        1.73      2.36 o
  -5   6   3        2.15        6.28      4.17 o
  -4   6   3     1703.02     1611.91     27.85 o
  -3   6   3      556.10      536.59     23.64 o
  -2   6   3       50.81       49.20      3.53 o
  -1   6   3       82.78      109.35      4.63 o
   0   6   3     3179.52     3154.59     36.78 o
   1   6   3       61.47       55.02      2.27 o
   2   6   3      128.86      120.69      3.30 o
   3   6   3      333.01      323.44      8.89 o
   4   6   3      195.89      204.43      5.01 o
   5   6   3        0.00       -0.85      2.15 o
   6   6   3       49.76       65.14      4.95 o
   7   6   3        4.86        7.52      2.99 o
   8   6   3       83.59       68.20      4.84 o
   9   6   3       14.02       22.83      4.88 o
  10   6   3       28.41       21.80      6.69 o
 -11   7   3       22.89       14.28      5.69 o
 -10   7   3        0.18       -4.41      4.54 o
  -9   7   3       67.50       70.57      6.91 o
  -8   7   3      165.07      158.66     10.57 o
  -7   7   3       52.41       51.25      4.85 o
  -6   7   3       24.14       13.97      3.35 o
  -5   7   3      253.83      254.35      5.91 o
  -4   7   3        8.06        9.74      2.21 o
  -3   7   3      191.83      205.83      7.08 o
  -2   7   3      197.43      205.56      6.94 o
  -1   7   3      246.61      277.08      7.93 o
   0   7   3      787.01      882.16     16.73 o
   1   7   3       53.08       68.52      2.82 o
   2   7   3        3.91        0.28      1.35 o
   3   7   3       44.40       47.50      2.53 o
   4   7   3      245.51      243.40      5.73 o
   5   7   3      303.55      312.23      8.38 o
   6   7   3        0.39        0.13      2.62 o
   7   7   3      160.38      174.48      9.17 o
   8   7   3       86.94       92.68      5.58 o
   9   7   3        2.99       -0.28      4.13 o
  10   7   3       19.21       25.15     12.15 o
 -11   8   3        6.68        6.83      5.50 o
 -10   8   3       26.06       29.33      5.22 o
  -9   8   3        8.89       10.81      4.06 o
  -8   8   3       17.42       20.90      4.91 o
  -7   8   3        0.32       -3.24      3.24 o
  -6   8   3      477.95      477.27     16.56 o
  -5   8   3       60.01       52.10      2.95 o
  -4   8   3      197.44      209.83      5.39 o
  -3   8   3      194.02      190.45      7.20 o
  -2   8   3      171.51      187.04      6.94 o
  -1   8   3      119.67      114.87      9.49 o
   0   8   3     1092.61     1202.04     22.13 o
   1   8   3      411.85      410.04      8.95 o
   2   8   3      653.89      667.38     11.36 o
   3   8   3       63.94       66.39      2.61 o
   4   8   3       22.23       17.94      2.26 o
   5   8   3        3.09        0.63      1.64 o
   6   8   3       69.07       84.48      3.64 o
   7   8   3        7.85        9.38      2.56 o
   8   8   3       45.58       45.44      4.60 o
   9   8   3        4.48        2.99      3.74 o
  10   8   3       15.54       29.54      6.18 o
 -11   9   3        6.74       -0.83      4.59 o
 -10   9   3        2.47        3.97      4.23 o
  -9   9   3       12.81        4.23      3.66 o
  -8   9   3       21.64       13.84      3.95 o
  -7   9   3       53.81       49.40      5.02 o
  -6   9   3       95.31       90.81      4.37 o
  -5   9   3      647.81      633.75     12.40 o
  -4   9   3        1.31       -1.77      1.77 o
  -3   9   3       54.43       51.19      4.32 o
  -2   9   3       90.19       94.88      5.32 o
  -1   9   3       15.51       13.26      2.95 o
   0   9   3      768.01      823.07     16.86 o
   1   9   3      993.32     1004.28     15.60 o
   2   9   3       32.17       30.69      2.85 o
   3   9   3       42.76       40.54      2.82 o
   4   9   3        3.77        7.06      2.03 o
   5   9   3        1.58        1.15      2.00 o
   6   9   3      108.12      105.70      4.86 o
   7   9   3        0.67       -2.73      3.06 o
   8   9   3        0.77       -2.74      2.85 o
   9   9   3       11.24       13.75      4.23 o
  10   9   3        5.72       -7.79      8.99 o
 -10  10   3        1.54        2.25      3.80 o
  -9  10   3        2.04        0.49      3.69 o
  -8  10   3        1.41        2.98      3.93 o
  -7  10   3       24.88       27.35      4.87 o
  -6  10   3     1993.54     2001.60     42.94 o
  -5  10   3        0.01        0.74      2.65 o
  -4  10   3      497.38      499.21     10.95 o
  -3  10   3       81.63       83.15      5.53 o
  -2  10   3       63.47       64.77      4.94 o
  -1  10   3      437.65      460.48     12.01 o
   0  10   3      577.53      607.29     14.22 o
   1  10   3      196.22      195.32      8.49 o
   2  10   3      484.03      512.03     11.16 o
   3  10   3      113.94      116.34      4.47 o
   4  10   3       54.06       46.01      3.71 o
   5  10   3        0.37       -1.40      2.15 o
   6  10   3        6.38        5.09      3.39 o
   7  10   3        2.93        2.40      3.47 o
   8  10   3        9.90        6.82      3.56 o
   9  10   3        0.02        1.15      3.88 o
 -10  11   3       39.60       33.13      5.69 o
  -9  11   3        2.07       -0.68      3.78 o
  -8  11   3        0.50       -3.55      3.55 o
  -7  11   3       15.81        5.03      7.29 o
  -6  11   3        3.15        0.69      2.28 o
  -5  11   3      926.58      941.70     15.77 o
  -4  11   3     1022.55     1040.82     18.48 o
  -3  11   3      405.11      380.56     11.63 o
  -2  11   3       30.64       29.61      3.97 o
  -1  11   3      268.31      260.07     22.39 o
   0  11   3       90.73       88.46      5.56 o
   1  11   3      394.43      386.80     11.07 o
   2  11   3       40.70       48.06      3.93 o
   3  11   3       31.33       28.35      3.13 o
   4  11   3        1.55        1.12      2.26 o
   5  11   3      104.50      106.25      6.21 o
   6  11   3        0.59        0.41      3.09 o
   7  11   3      115.21      108.61      7.21 o
   8  11   3       11.69       14.34      4.62 o
   9  11   3        0.42       -0.45      3.54 o
  -9  12   3        3.91        3.32      4.30 o
  -8  12   3       77.64       73.31      7.14 o
  -7  12   3        5.09        2.60      4.40 o
  -6  12   3       65.22       54.68      4.57 o
  -5  12   3       20.85       24.04      3.34 o
  -4  12   3      908.80      929.16     17.51 o
  -3  12   3      550.21      551.17     14.86 o
  -2  12   3      369.99      394.51     11.90 o
  -1  12   3        0.78        0.77      2.79 o
   0  12   3      117.21      115.17      6.48 o
   1  12   3      184.68      170.36      7.48 o
   2  12   3      148.36      148.49     11.27 o
   3  12   3       16.31       16.66      3.06 o
   4  12   3       42.25       31.50      3.40 o
   5  12   3       38.88       53.24      5.05 o
   6  12   3       70.00       69.91      5.85 o
   7  12   3        4.79        0.89      3.56 o
   8  12   3        0.69       -1.11      3.85 o
  -9  13   3       10.77        9.38      5.56 o
  -8  13   3       14.35       17.22      7.09 o
  -7  13   3        0.46       -1.01      5.55 o
  -6  13   3       31.01       28.90      6.49 o
  -5  13   3      161.31      148.99      7.29 o
  -4  13   3        0.74       -3.50      3.50 o
  -3  13   3       13.31       15.55      4.26 o
  -2  13   3        2.38       -3.02      3.02 o
  -1  13   3        0.02        4.16      3.08 o
   0  13   3        6.75        8.05      3.57 o
   1  13   3      101.75      104.68      6.42 o
   2  13   3       18.64       19.31      5.97 o
   3  13   3       72.12       64.00      4.53 o
   4  13   3       57.79       53.00      5.61 o
   5  13   3       30.31       36.70      5.62 o
   6  13   3       33.15       43.30      5.24 o
   7  13   3      119.31      105.21      7.27 o
  -8  14   3       26.31       21.91     12.23 o
  -7  14   3       31.30       37.08      6.26 o
  -6  14   3        2.01       -1.61      3.63 o
  -5  14   3       82.52       86.27      8.82 o
  -4  14   3       23.93       17.78      4.65 o
  -3  14   3        1.26       -2.40      3.46 o
  -2  14   3       89.22       80.46      6.49 o
  -1  14   3        1.00        4.57      3.44 o
   0  14   3        2.90        5.26      3.70 o
   1  14   3        0.46       -2.68      2.68 o
   2  14   3       40.00       39.99      5.11 o
   3  14   3        0.04       -3.18      3.18 o
   4  14   3       15.35       12.45      5.35 o
   5  14   3       18.37        8.27      3.90 o
   6  14   3       76.12       69.23      6.15 o
   7  14   3       66.18       82.55      7.81 o
  -7  15   3       33.03       28.29      6.88 o
  -6  15   3       20.93       16.09      4.65 o
  -5  15   3       26.03       29.89      4.92 o
  -4  15   3        5.40       -0.07      3.91 o
  -3  15   3        0.51        2.75      4.06 o
  -2  15   3      135.38      156.66     10.09 o
  -1  15   3        0.01        2.32      3.61 o
   0  15   3       24.12       20.55      7.09 o
   1  15   3        0.33        0.11      3.37 o
   2  15   3       54.80       55.65     10.01 o
   3  15   3       38.88       46.10      5.66 o
   4  15   3        7.61        4.44      3.80 o
   5  15   3       18.78       29.65      5.12 o
   6  15   3        4.31        4.45      3.98 o
  -6  16   3       48.48       50.95      7.44 o
  -5  16   3        0.01       -0.24      4.13 o
  -4  16   3       86.46       90.51      7.73 o
  -3  16   3        4.21        2.51      4.19 o
  -2  16   3      245.20      244.28     10.90 o
  -1  16   3        9.85       10.62      4.35 o
   0  16   3        8.81        8.77      4.22 o
   1  16   3       64.66       70.47      7.07 o
   2  16   3        7.08       11.04      5.82 o
   3  16   3        1.62        1.48      3.89 o
   4  16   3        3.01        3.68      3.93 o
   5  16   3        0.41        0.17      3.73 o
  -5  17   3       16.94        9.29     11.69 o
  -4  17   3        5.84       -2.15      4.38 o
  -3  17   3       17.73       17.45      6.34 o
  -2  17   3        0.45       -4.08      4.08 o
  -1  17   3        0.04        1.10      3.98 o
   0  17   3        0.49        3.78      4.34 o
   1  17   3        0.92       -0.45      5.09 o
   2  17   3        7.10       -5.69      5.69 o
   3  17   3        3.30       -1.69      4.20 o
  -2  18   3        7.74        2.61      7.15 o
  -1  18   3        0.65       -3.70      4.32 o
   0  18   3       19.84       11.48      6.23 o
   1  18   3        2.50       -5.19      5.19 o
 -12   0   4        0.01        8.09      9.89 o
 -10   0   4       85.32       91.80      6.98 o
  -8   0   4       11.14        5.46      4.79 o
  -6   0   4      294.10      298.42      9.54 o
  -4   0   4      705.75      721.05     21.12 o
  -2   0   4       32.25       23.81      2.86 o
   0   0   4     5180.89     5043.77     52.96 o
   2   0   4     1415.62     1567.22     18.94 o
   4   0   4      287.99      288.86      6.86 o
   6   0   4      140.26      145.33      6.62 o
   8   0   4      113.08      105.47      7.89 o
  10   0   4       54.83       62.59     10.49 o
 -12   1   4        6.31        0.60      5.93 o
 -11   1   4        0.21        7.31      4.85 o
 -10   1   4       30.69       34.62      4.33 o
  -9   1   4      118.90      118.37      5.06 o
  -8   1   4      276.58      269.85      6.84 o
  -7   1   4        5.79        0.79      1.63 o
  -6   1   4        6.67        2.93      1.61 o
  -5   1   4      287.76      253.42      7.72 o
  -4   1   4      295.67      311.61      5.58 o
  -3   1   4     1090.17     1034.14     15.49 o
  -2   1   4      841.39      815.88     10.53 o
  -1   1   4      281.04      255.29      3.68 o
   0   1   4        4.59        5.32      0.81 o
   1   1   4      350.07      367.48      4.08 o
   2   1   4      566.55      566.97      5.47 o
   3   1   4      661.77      705.90      6.75 o
   4   1   4      842.12      929.88      9.72 o
   5   1   4      308.32      315.18      7.62 o
   6   1   4      326.44      314.65      6.60 o
   7   1   4       87.98       87.71      5.57 o
   8   1   4       46.78       38.72      4.89 o
   9   1   4       42.02       48.50      5.40 o
  10   1   4       16.91       13.70      4.63 o
  11   1   4        0.69       -0.37      4.74 o
 -12   2   4       14.18       25.54      6.42 o
 -11   2   4       52.35       63.01      7.40 o
 -10   2   4        0.53       -1.96      3.00 o
  -9   2   4        1.49        4.35      2.33 o
  -8   2   4       36.17       46.63      2.81 o
  -7   2   4       38.80       37.04      2.76 o
  -6   2   4       17.37       23.22      1.98 o
  -5   2   4      664.32      655.59      9.54 o
  -4   2   4       14.10       13.42      1.76 o
  -3   2   4     1014.32     1013.54     15.51 o
  -2   2   4      737.01      826.09     15.05 o
  -1   2   4     1369.28     1331.76     12.60 o
   0   2   4      271.23      261.28      3.66 o
   1   2   4     1709.38     1804.32     14.67 o
   2   2   4     1417.65     1425.10     11.24 o
   3   2   4      874.34      920.35      8.69 o
   4   2   4      284.46      303.43      5.31 o
   5   2   4      374.07      406.32      6.97 o
   6   2   4       62.29       58.84      3.32 o
   7   2   4       24.83       22.25      2.95 o
   8   2   4        0.12       -3.11      3.40 o
   9   2   4       10.52        3.73      4.75 o
  10   2   4       97.31      104.37      8.73 o
  11   2   4        4.71        5.10      5.47 o
 -12   3   4       45.50       60.41      9.30 o
 -11   3   4        9.29       11.68      4.48 o
 -10   3   4        2.24        2.02      2.81 o
  -9   3   4       51.90       44.26      3.46 o
  -8   3   4       37.06       42.54      3.09 o
  -7   3   4       81.56       90.59      3.35 o
  -6   3   4      163.75      182.42      4.64 o
  -5   3   4      761.26      789.15     11.95 o
  -4   3   4       28.29       19.38      2.14 o
  -3   3   4      529.12      572.82     11.33 o
  -2   3   4     1811.78     2011.16     34.16 o
  -1   3   4       22.78       25.18      2.04 o
   0   3   4      981.26      938.73     12.04 o
   1   3   4       71.05       63.69      2.11 o
   2   3   4       12.81       11.92      1.13 o
   3   3   4     1381.71     1322.17     13.42 o
   4   3   4       54.01       65.13      2.31 o
   5   3   4       10.89       19.02      2.21 o
   6   3   4        7.37        6.79      2.12 o
   7   3   4      420.95      469.95      9.05 o
   8   3   4      111.78      119.82      6.69 o
   9   3   4        0.09       -3.12      4.15 o
  10   3   4        1.54       -2.53      3.94 o
 -12   4   4        0.11        1.50      5.37 o
 -11   4   4        0.24       -0.45      4.80 o
 -10   4   4        7.97       13.06      4.83 o
  -9   4   4        0.07        5.66      4.04 o
  -8   4   4       78.66       72.92      4.43 o
  -7   4   4        8.18        6.16      2.20 o
  -6   4   4      274.65      275.30      7.28 o
  -5   4   4      237.11      248.48      9.94 o
  -4   4   4       97.80       98.27      6.42 o
  -3   4   4      351.83      353.95     11.95 o
  -2   4   4      122.54      118.31      3.51 o
  -1   4   4      606.58      587.60      8.19 o
   0   4   4     1179.96     1154.95     12.74 o
   1   4   4     1254.73     1267.31     14.63 o
   2   4   4      183.12      163.22      3.42 o
   3   4   4        1.84       -0.39      1.90 o
   4   4   4       63.80       70.32      2.87 o
   5   4   4        5.55        8.03      2.06 o
   6   4   4        7.95        9.18      1.72 o
   7   4   4     1359.61     1435.78     17.85 o
   8   4   4      135.80      141.33      7.34 o
   9   4   4        1.70       -1.62      4.31 o
  10   4   4        4.52       -0.28      4.94 o
 -12   5   4        2.10       -1.48      8.76 o
 -11   5   4       31.89       37.57      6.34 o
 -10   5   4        6.97        4.87      4.75 o
  -9   5   4       52.39       43.30      5.82 o
  -8   5   4      316.09      337.86     11.81 o
  -7   5   4        7.84        6.99      2.27 o
  -6   5   4      380.87      383.98     10.84 o
  -5   5   4      675.73      705.13     15.22 o
  -4   5   4     1276.93     1225.05     19.43 o
  -3   5   4      335.74      325.13      8.38 o
  -2   5   4     4229.85     4714.12     61.01 o
  -1   5   4     3315.05     3325.17     44.38 o
   0   5   4     1592.76     1815.29     19.01 o
   1   5   4       52.77       89.69      3.75 o
   2   5   4      275.62      284.15      6.39 o
   3   5   4       71.11       66.00      2.64 o
   4   5   4       14.66       18.93      2.89 o
   5   5   4      472.33      483.51      8.27 o
   6   5   4       18.86       26.73      3.45 o
   7   5   4      416.42      428.90     10.16 o
   8   5   4       18.92       16.82      3.59 o
   9   5   4       16.58       12.27      4.57 o
  10   5   4       10.29       20.76      6.34 o
 -11   6   4       33.73       43.33      6.95 o
 -10   6   4        0.76        3.25      4.39 o
  -9   6   4        4.44        4.13      4.21 o
  -8   6   4       86.55       66.63      8.50 o
  -7   6   4        2.90        5.26      4.20 o
  -6   6   4       15.66       19.55      4.26 o
  -5   6   4     1267.82     1211.61     20.12 o
  -4   6   4     1252.13     1196.80     22.14 o
  -3   6   4      593.93      550.35     11.68 o
  -2   6   4       19.64       37.22      2.33 o
  -1   6   4        0.64       -0.40      1.96 o
   0   6   4      511.00      547.09     10.08 o
   1   6   4        1.13       -1.15      1.15 o
   2   6   4       55.10       47.24      3.39 o
   3   6   4       29.40       27.31      4.27 o
   4   6   4       11.95       14.96      3.02 o
   5   6   4      363.91      361.92      6.01 o
   6   6   4      290.52      260.77      8.41 o
   7   6   4       53.21       59.44      4.59 o
   8   6   4        1.99        1.77      2.90 o
   9   6   4       65.62       61.00      5.72 o
  10   6   4        0.07        0.61      5.30 o
 -11   7   4        1.24       -4.75      4.76 o
 -10   7   4       10.56        4.18      4.82 o
  -9   7   4        6.86        2.99      3.75 o
  -8   7   4      279.04      284.61     11.33 o
  -7   7   4       33.12       31.75      5.01 o
  -6   7   4      523.40      501.85     11.61 o
  -5   7   4      517.52      472.47     10.73 o
  -4   7   4       69.21       78.48      4.80 o
  -3   7   4      285.20      301.89     11.65 o
  -2   7   4      192.29      163.36      6.17 o
  -1   7   4      116.52      111.97      7.39 o
   0   7   4      205.73      227.41      7.31 o
   1   7   4      123.71      130.46      4.18 o
   2   7   4      115.50      127.50      5.06 o
   3   7   4      156.77      140.75      5.57 o
   4   7   4       31.59       23.82      3.34 o
   5   7   4        5.27        1.21      2.87 o
   6   7   4      223.70      237.46      7.50 o
   7   7   4       44.12       45.73      4.39 o
   8   7   4       32.68       26.51      4.11 o
   9   7   4       41.22       45.55      4.95 o
  10   7   4       13.98       12.63      5.04 o
 -11   8   4       11.47       13.54      5.05 o
 -10   8   4        8.46        7.52      4.28 o
  -9   8   4       15.96       18.23      4.40 o
  -8   8   4      194.53      207.32     11.84 o
  -7   8   4        3.03       -1.27      3.98 o
  -6   8   4      338.96      336.61     15.74 o
  -5   8   4      426.94      442.13     11.89 o
  -4   8   4      315.23      318.51      9.89 o
  -3   8   4      108.85      108.84      7.41 o
  -2   8   4        2.33       -2.50      3.90 o
  -1   8   4      791.52      783.11     16.78 o
   0   8   4      221.47      215.77      6.62 o
   1   8   4      154.24      175.94      4.42 o
   2   8   4       86.59       88.78      5.49 o
   3   8   4        0.22        1.13      2.29 o
   4   8   4       15.95       19.81      4.74 o
   5   8   4       78.59       78.56      5.94 o
   6   8   4      231.09      208.85      8.15 o
   7   8   4       30.72       29.64      4.08 o
   8   8   4       95.41       99.59      5.96 o
   9   8   4        5.87        7.19      3.64 o
 -10   9   4       28.04       36.40      5.68 o
  -9   9   4       17.13       14.99      4.28 o
  -8   9   4        5.12        2.01      3.86 o
  -7   9   4        8.13        9.80      5.54 o
  -6   9   4     1643.20     1639.69     27.07 o
  -5   9   4      129.84      126.73      9.53 o
  -4   9   4      478.43      475.38     11.08 o
  -3   9   4        5.22       -1.05      3.39 o
  -2   9   4       30.94       31.59      3.79 o
  -1   9   4      301.01      279.05      8.77 o
   0   9   4      709.41      727.89     13.59 o
   1   9   4        1.31        5.07      2.00 o
   2   9   4       15.65       13.74      2.02 o
   3   9   4        8.77        4.13      2.60 o
   4   9   4        0.22       -0.77      2.50 o
   5   9   4       16.11       14.58      3.62 o
   6   9   4       14.41       15.27      3.71 o
   7   9   4      165.70      167.86      7.14 o
   8   9   4       95.39      103.68      6.23 o
   9   9   4        0.93        1.89      4.00 o
 -10  10   4        2.44        1.38      3.69 o
  -9  10   4        0.21       -2.34      3.60 o
  -8  10   4        0.34       -1.49      3.95 o
  -7  10   4       64.64       56.12      5.68 o
  -6  10   4       27.07       16.68      3.80 o
  -5  10   4      864.59      921.75     18.68 o
  -4  10   4       14.41       11.23      3.64 o
  -3  10   4       30.16       33.10      4.30 o
  -2  10   4        0.78        2.07      2.72 o
  -1  10   4       72.11       78.02      7.23 o
   0  10   4       16.64       15.24      2.79 o
   1  10   4      525.11      551.96     14.01 o
   2  10   4       27.00       24.36      2.63 o
   3  10   4       12.18       10.65      2.04 o
   4  10   4        0.12       -1.91      2.67 o
   5  10   4       15.90       13.79      3.56 o
   6  10   4      115.13      116.04      8.94 o
   7  10   4       11.83        6.54      3.89 o
   8  10   4        6.52        4.03      3.54 o
   9  10   4        3.17        0.89      3.56 o
 -10  11   4       12.47       12.73      4.77 o
  -9  11   4        2.36       -2.63      4.05 o
  -8  11   4       21.13       19.30      4.96 o
  -7  11   4      118.78      114.71      7.77 o
  -6  11   4       30.48       35.54      4.89 o
  -5  11   4        0.70       -2.62      6.13 o
  -4  11   4      603.84      642.74     16.60 o
  -3  11   4      144.35      148.96      7.90 o
  -2  11   4       29.31       32.14      6.02 o
  -1  11   4      115.95      103.61      6.08 o
   0  11   4        0.31       -1.83      2.58 o
   1  11   4       39.30       50.23      5.16 o
   2  11   4       31.84       31.83      3.15 o
   3  11   4        4.59       -1.09      2.87 o
   4  11   4       77.10       91.41      5.82 o
   5  11   4      347.21      361.82     10.90 o
   6  11   4      313.60      323.37     10.71 o
   7  11   4      132.13      127.65      7.53 o
   8  11   4       27.57       30.23      4.74 o
  -9  12   4       11.57       14.21      4.84 o
  -8  12   4       16.61        7.39      4.71 o
  -7  12   4       13.72        8.30      4.51 o
  -6  12   4        1.20       -3.54      4.71 o
  -5  12   4       34.03       28.43      5.17 o
  -4  12   4        0.72       -2.02      5.67 o
  -3  12   4      131.16      117.34      7.17 o
  -2  12   4      250.57      246.25      9.61 o
  -1  12   4      131.62      133.58      7.99 o
   0  12   4      220.86      213.80      8.49 o
   1  12   4        0.87        4.24      3.86 o
   2  12   4        3.52        4.63      2.48 o
   3  12   4        9.92        6.75      4.24 o
   4  12   4       13.58        8.81      5.73 o
   5  12   4       69.70       73.57      7.06 o
   6  12   4       36.54       31.27      4.86 o
   7  12   4       12.82        8.51      4.01 o
   8  12   4        0.13       -0.59      4.45 o
  -8  13   4       41.12       46.28      6.74 o
  -7  13   4       15.33        8.80      4.61 o
  -6  13   4        0.06        1.88      4.31 o
  -5  13   4      119.30      105.81     11.57 o
  -4  13   4      146.86      135.32      8.00 o
  -3  13   4       37.74       38.65      5.23 o
  -2  13   4        4.94        1.16      3.15 o
  -1  13   4       99.11      111.68      6.92 o
   0  13   4       19.75       16.81      3.89 o
   1  13   4        0.85        2.22      2.78 o
   2  13   4       96.37       96.38      6.68 o
   3  13   4       29.07       20.01      4.16 o
   4  13   4        2.30        0.82      3.22 o
   5  13   4       62.09       73.48      6.04 o
   6  13   4       66.57       74.37      6.75 o
   7  13   4       10.31        5.69      4.25 o
  -8  14   4        5.16       12.13      5.49 o
  -7  14   4       75.96       81.46      7.73 o
  -6  14   4        5.71        3.49      4.51 o
  -5  14   4        0.65        0.84      4.17 o
  -4  14   4        2.05        0.01      3.85 o
  -3  14   4       51.60       58.63      5.96 o
  -2  14   4       86.55       93.04      6.91 o
  -1  14   4       13.93       14.09      5.51 o
   0  14   4       10.92       12.48      5.04 o
   1  14   4        7.99        4.38      3.25 o
   2  14   4        0.29       -0.22      3.92 o
   3  14   4        8.76        6.75      3.60 o
   4  14   4       30.75       32.44      4.78 o
   5  14   4        7.79        2.11      4.13 o
   6  14   4        0.00        0.28      3.76 o
  -7  15   4       29.36       26.32      6.21 o
  -6  15   4        7.49        2.42      4.82 o
  -5  15   4        0.86       -1.25      4.41 o
  -4  15   4       26.55       22.44      5.17 o
  -3  15   4        0.98       -2.09      5.37 o
  -2  15   4        0.62       -1.95      3.69 o
  -1  15   4       28.92       24.93      8.35 o
   0  15   4       54.20       53.78      5.89 o
   1  15   4        0.70       -1.54      4.08 o
   2  15   4      105.99       93.05      8.08 o
   3  15   4        2.51       -2.36      3.71 o
   4  15   4        9.88        1.00      3.58 o
   5  15   4       10.65       10.44      4.04 o
  -6  16   4        3.68        9.59     10.49 o
  -5  16   4        0.98       -5.10      5.10 o
  -4  16   4        0.15       -1.76      4.24 o
  -3  16   4       48.38       58.41      6.68 o
  -2  16   4        1.45       -2.17      4.03 o
  -1  16   4       14.06       12.51      4.69 o
   0  16   4       23.71       18.07     10.19 o
   1  16   4       41.56       40.56      6.45 o
   2  16   4        0.01        0.90      4.02 o
   3  16   4       33.75       30.51      5.52 o
   4  16   4        5.86       23.17      4.87 o
  -4  17   4        8.71        7.60      5.18 o
  -3  17   4        2.15        2.23      4.66 o
  -2  17   4        4.88        0.12      5.41 o
  -1  17   4        5.40       13.42      6.23 o
   0  17   4        9.19        0.88      5.61 o
   1  17   4        1.67        2.32      4.26 o
   2  17   4        9.19        3.67      4.49 o
 -11   0   5        0.26        8.69      8.69 o
  -9   0   5       26.88       33.54      7.98 o
  -7   0   5       70.75       62.28      5.22 o
  -5   0   5      602.24      552.06     30.86 o
  -3   0   5     2380.55     2340.41     46.46 o
  -1   0   5       65.06       57.85      2.64 o
   1   0   5       42.20       48.25      3.73 o
   3   0   5      376.37      407.25      8.28 o
   5   0   5        3.97       -0.35      1.98 o
   7   0   5      200.92      208.81     10.37 o
   9   0   5        8.40       16.64      7.41 o
 -12   1   5        3.53       -0.46      6.13 o
 -11   1   5       73.28       47.43      8.78 o
 -10   1   5       35.86       46.60      7.88 o
  -9   1   5       94.09      100.39      5.63 o
  -8   1   5       46.42       46.27      3.77 o
  -7   1   5       19.96       27.79      2.55 o
  -6   1   5        2.71        0.89      1.60 o
  -5   1   5      208.20      193.54      4.60 o
  -4   1   5       48.84       47.04      4.10 o
  -3   1   5      228.18      207.59      4.24 o
  -2   1   5       97.85       92.94      2.82 o
  -1   1   5      504.09      483.31      6.25 o
   0   1   5      561.19      544.85      5.91 o
   1   1   5      568.94      603.22      6.45 o
   2   1   5       94.91       66.31      2.00 o
   3   1   5        0.00       -0.94      1.08 o
   4   1   5        0.87        1.33      1.20 o
   5   1   5       78.27       77.82      3.11 o
   6   1   5        8.06        6.10      1.93 o
   7   1   5        0.05       -2.71      2.71 o
   8   1   5       11.71       13.49      4.01 o
   9   1   5        0.00       -0.56      4.91 o
  10   1   5       21.77       12.62      8.13 o
 -12   2   5        8.96        8.82      6.65 o
 -11   2   5       33.89       43.96      6.69 o
 -10   2   5       46.50       51.83      6.37 o
  -9   2   5       24.02       30.39      3.84 o
  -8   2   5       83.69       91.46      3.68 o
  -7   2   5        5.98       13.03      2.68 o
  -6   2   5        0.01       -0.21      2.25 o
  -5   2   5        0.62       -1.63      1.63 o
  -4   2   5        5.78        5.49      2.54 o
  -3   2   5      194.47      168.66      5.27 o
  -2   2   5      106.78      128.70      4.25 o
  -1   2   5      372.56      327.74      5.05 o
   0   2   5        4.99        7.38      1.00 o
   1   2   5      542.09      556.89      5.93 o
   2   2   5      772.76      804.67      8.24 o
   3   2   5      144.03      150.88      2.82 o
   4   2   5      108.16      125.37      3.56 o
   5   2   5      164.44      188.33      4.60 o
   6   2   5       52.63       55.94      3.42 o
   7   2   5      228.76      228.59      9.63 o
   8   2   5       15.05       17.12      3.72 o
   9   2   5       38.99       36.63      5.23 o
  10   2   5       11.38       11.85      4.77 o
 -12   3   5       36.79       47.21      9.85 o
 -11   3   5        5.90       -1.28      4.90 o
 -10   3   5       10.25        9.90      4.89 o
  -9   3   5        8.64        4.15      3.04 o
  -8   3   5       15.11       16.49      2.46 o
  -7   3   5        0.63        1.02      1.71 o
  -6   3   5        1.73        0.99      1.39 o
  -5   3   5      402.22      392.19      9.51 o
  -4   3   5      310.62      362.40     12.39 o
  -3   3   5      458.16      466.76      8.98 o
  -2   3   5     4264.13     4457.73     52.09 o
  -1   3   5      619.02      633.72      8.99 o
   0   3   5      119.35      154.11      2.90 o
   1   3   5     1072.15     1054.40     10.42 o
   2   3   5        7.22        4.52      0.99 o
   3   3   5      320.28      336.71      5.02 o
   4   3   5       47.06       54.66      2.28 o
   5   3   5      202.58      176.18      4.97 o
   6   3   5       57.18       53.51      3.50 o
   7   3   5       66.75       67.21      4.06 o
   8   3   5       70.35       74.80      4.43 o
   9   3   5       37.21       35.13      5.23 o
  10   3   5       24.49       25.87      5.62 o
 -12   4   5        0.00        4.20      9.74 o
 -11   4   5        0.00       -1.32      4.73 o
 -10   4   5        4.88        4.88      4.58 o
  -9   4   5        0.63       -2.16      5.07 o
  -8   4   5      148.76      167.51      7.18 o
  -7   4   5        3.86        5.56      1.72 o
  -6   4   5        0.73        1.06      2.33 o
  -5   4   5       65.81       66.58      3.71 o
  -4   4   5       42.95       40.12      4.88 o
  -3   4   5       77.08       88.16      6.65 o
  -2   4   5     1203.60     1253.40     16.91 o
  -1   4   5      176.81      158.43      3.86 o
   0   4   5      471.26      472.83      8.27 o
   1   4   5       24.09       31.65      2.07 o
   2   4   5      249.04      242.63      5.12 o
   3   4   5       16.78       16.45      1.85 o
   4   4   5      865.44      819.94     10.87 o
   5   4   5        3.02       -0.37      1.88 o
   6   4   5       69.39       78.97      4.25 o
   7   4   5      377.12      391.61      7.20 o
   8   4   5        8.65       11.83      3.19 o
   9   4   5       39.40       47.01      7.49 o
  10   4   5        1.59        2.21      5.18 o
 -11   5   5        3.26        5.95      5.06 o
 -10   5   5       67.02       74.51      7.26 o
  -9   5   5       10.20        7.80      4.25 o
  -8   5   5      107.78      111.46      6.04 o
  -7   5   5        2.19       -0.39      2.79 o
  -6   5   5      117.36      116.23      5.89 o
  -5   5   5       11.81        7.00      2.43 o
  -4   5   5      218.81      210.45      6.92 o
  -3   5   5       95.58      103.18      3.91 o
  -2   5   5     2326.39     2432.40     41.01 o
  -1   5   5      318.35      372.62      8.76 o
   0   5   5      277.10      291.93      5.34 o
   1   5   5       84.04       91.33      3.05 o
   2   5   5      318.31      312.10      8.64 o
   3   5   5       23.38       24.79      3.38 o
   4   5   5       61.99       61.04      3.65 o
   5   5   5       18.15       16.12      2.93 o
   6   5   5       88.23       85.39      5.02 o
   7   5   5        5.26        9.12      4.31 o
   8   5   5       32.33       41.44      4.39 o
   9   5   5        1.00        0.90      3.21 o
  10   5   5       50.46       61.71     10.17 o
 -11   6   5        0.04       -3.36      4.69 o
 -10   6   5       51.16       54.38      6.51 o
  -9   6   5        2.22        1.44      4.12 o
  -8   6   5      576.65      615.46     14.29 o
  -7   6   5      110.59      105.07      6.32 o
  -6   6   5       10.06       11.36      3.54 o
  -5   6   5       40.77       50.67      4.02 o
  -4   6   5      472.75      470.51     11.46 o
  -3   6   5       18.11       16.22      3.82 o
  -2   6   5       56.56       66.61      2.92 o
  -1   6   5      157.55      162.46      4.66 o
   0   6   5      744.83      747.63      9.39 o
   1   6   5      116.29      131.76      5.05 o
   2   6   5        4.31        2.93      2.43 o
   3   6   5       36.77       41.38      3.72 o
   4   6   5      105.54      113.68      6.76 o
   5   6   5     1153.62     1156.97     17.82 o
   6   6   5      821.20      811.41     22.56 o
   7   6   5      129.92      144.11      7.17 o
   8   6   5        0.49       -1.55      2.96 o
   9   6   5        3.79        7.81      3.60 o
 -11   7   5        1.61        4.82      5.07 o
 -10   7   5        0.43        3.50      5.08 o
  -9   7   5        2.76        0.80      3.63 o
  -8   7   5      173.18      166.14      8.58 o
  -7   7   5      648.83      649.71     16.47 o
  -6   7   5       77.06       66.02      4.68 o
  -5   7   5      124.00      119.98      5.47 o
  -4   7   5      210.65      219.17      7.66 o
  -3   7   5       78.57       74.31      4.46 o
  -2   7   5      106.83      104.62      4.51 o
  -1   7   5       42.23       52.75      3.51 o
   0   7   5       96.81       83.42      3.14 o
   1   7   5       21.34       19.52      1.86 o
   2   7   5       55.52       53.77      4.00 o
   3   7   5       67.96       64.26      4.44 o
   4   7   5       77.68       70.24      7.02 o
   5   7   5      378.89      363.48      9.10 o
   6   7   5       10.29        4.56      3.46 o
   7   7   5       35.97       30.22      4.03 o
   8   7   5        0.46        0.77      3.13 o
   9   7   5        4.86       -2.28      3.39 o
 -11   8   5        9.00        8.08      5.67 o
 -10   8   5        2.15        2.59      5.00 o
  -9   8   5       22.87       19.44      4.58 o
  -8   8   5        0.54        3.21      3.53 o
  -7   8   5       78.10       74.67      5.49 o
  -6   8   5        2.07        4.77      3.01 o
  -5   8   5      864.01      829.63     28.33 o
  -4   8   5        8.98       11.54      2.31 o
  -3   8   5       38.99       38.92      2.46 o
  -2   8   5        0.79        0.86      2.74 o
  -1   8   5       50.45       57.44      3.68 o
   0   8   5       66.42       81.17      3.86 o
   1   8   5        1.28        1.00      1.87 o
   2   8   5       39.00       44.87      5.66 o
   3   8   5      512.21      535.46     11.91 o
   4   8   5       17.94       26.14      4.00 o
   5   8   5      343.17      319.75     13.63 o
   6   8   5       35.68       44.75      4.35 o
   7   8   5       24.61       30.82      4.10 o
   8   8   5       49.31       59.64      5.19 o
   9   8   5        0.35       -3.45      3.45 o
 -10   9   5       14.68        6.46      4.44 o
  -9   9   5        3.00       -1.81      4.02 o
  -8   9   5        0.10       -2.60      3.81 o
  -7   9   5       14.17       12.13      3.66 o
  -6   9   5      977.50     1000.82     19.20 o
  -5   9   5      486.27      458.70     13.00 o
  -4   9   5      292.63      289.53     11.76 o
  -3   9   5       35.39       47.14      3.10 o
  -2   9   5      185.39      183.21     15.99 o
  -1   9   5       40.94       32.63      4.06 o
   0   9   5      251.21      260.44      9.53 o
   1   9   5        4.77        3.79      1.60 o
   2   9   5        0.13       -0.03      3.56 o
   3   9   5      102.92      104.82      5.70 o
   4   9   5      115.15      102.83      6.06 o
   5   9   5      156.72      164.75      7.43 o
   6   9   5       32.39       36.27      4.83 o
   7   9   5        0.69        1.28      3.21 o
   8   9   5        1.64       -0.19      3.27 o
 -10  10   5        6.18       12.85      4.90 o
  -9  10   5        0.38       -4.87      4.87 o
  -8  10   5       49.12       49.13      6.07 o
  -7  10   5       13.91        9.42      3.62 o
  -6  10   5        0.23       -2.76      2.76 o
  -5  10   5       84.94       66.25      8.20 o
  -4  10   5        0.72       -3.78      6.59 o
  -3  10   5       94.26      104.17     11.63 o
  -2  10   5      209.02      199.25      8.16 o
  -1  10   5       12.51        9.76      5.83 o
   0  10   5        1.02       -1.59      2.84 o
   1  10   5       81.59       71.20      5.98 o
   2  10   5        0.09       -1.53      2.59 o
   3  10   5       64.27       65.20      5.21 o
   4  10   5       23.62       23.39      4.14 o
   5  10   5      350.80      377.06     17.91 o
   6  10   5        6.11        4.98      3.69 o
   7  10   5        1.56        0.74      3.28 o
   8  10   5       12.24        8.61      3.83 o
  -9  11   5        5.63        0.89      5.59 o
  -8  11   5        9.92       10.35      4.76 o
  -7  11   5      130.62      119.31      6.87 o
  -6  11   5       22.02       15.98      4.24 o
  -5  11   5       17.53        8.16      4.12 o
  -4  11   5       77.25       69.54      7.84 o
  -3  11   5       51.60       51.02      6.86 o
  -2  11   5       44.74       38.51      7.45 o
  -1  11   5        0.65       -2.86      2.86 o
   0  11   5       10.02        4.11      3.51 o
   1  11   5      131.69      124.55      7.65 o
   2  11   5        3.33       -0.73      3.24 o
   3  11   5       48.06       40.42      4.68 o
   4  11   5       60.03       59.95      5.37 o
   5  11   5      278.42      276.96      9.93 o
   6  11   5      219.40      232.45      9.48 o
   7  11   5        7.98        4.33      4.05 o
  -9  12   5        1.06       -4.33      5.71 o
  -8  12   5       13.85       15.60      6.44 o
  -7  12   5      184.15      171.11      9.47 o
  -6  12   5        0.06       -3.12      3.85 o
  -5  12   5        7.27       -0.85      4.72 o
  -4  12   5       22.55       27.21      6.35 o
  -3  12   5      122.09      124.68      9.85 o
  -2  12   5      106.97      107.36      6.87 o
  -1  12   5      264.85      243.11     10.04 o
   0  12   5       85.49       81.38      6.51 o
   1  12   5       36.81       34.12      5.13 o
   2  12   5        5.21        1.68      3.36 o
   3  12   5        7.12        6.28      3.58 o
   4  12   5        0.47       -0.42      3.23 o
   5  12   5        0.43        1.90      3.55 o
   6  12   5       22.32       26.91      4.84 o
   7  12   5        0.04        1.55      4.20 o
  -8  13   5        9.43       11.54      6.53 o
  -7  13   5        5.89        9.79      4.77 o
  -6  13   5        1.91       -2.64      4.18 o
  -5  13   5        2.82       -3.68      3.92 o
  -4  13   5       13.54        8.37      5.07 o
  -3  13   5        1.35        0.58      4.74 o
  -2  13   5       12.36       -0.45      4.45 o
  -1  13   5      214.25      207.40     19.22 o
   0  13   5       28.40       22.44      4.55 o
   1  13   5        0.01        1.04      3.80 o
   2  13   5        2.94        2.99      3.81 o
   3  13   5      139.48      143.45      7.36 o
   4  13   5        3.71        0.82      3.43 o
   5  13   5        4.88        5.18      3.88 o
   6  13   5        6.98        3.89      4.12 o
  -7  14   5       10.19        7.63      6.46 o
  -6  14   5       15.66       13.45      5.43 o
  -5  14   5       17.55       11.25      4.84 o
  -4  14   5       26.25       18.32      6.25 o
  -3  14   5       12.02        2.59      6.29 o
  -2  14   5       38.53       23.67      6.67 o
  -1  14   5       20.05       21.18      5.84 o
   0  14   5       39.36       35.73      5.74 o
   1  14   5        4.77       -0.63      3.92 o
   2  14   5        8.61        0.91      4.41 o
   3  14   5       15.92       14.46      4.19 o
   4  14   5        1.53        4.82      3.75 o
   5  14   5        3.05        8.60      4.25 o
  -6  15   5       12.83       16.46      7.34 o
  -5  15   5        4.68        9.73      5.07 o
  -4  15   5        6.65       -5.07      5.07 o
  -3  15   5        0.90       -0.29      4.76 o
  -2  15   5        0.15       -3.44      4.06 o
  -1  15   5        0.19       -3.48      3.48 o
   0  15   5       58.12       44.29     11.00 o
   1  15   5      118.82      108.70      8.50 o
   2  15   5       11.52        5.67      4.31 o
   3  15   5       19.51       18.90      4.49 o
   4  15   5       12.43        9.90      4.36 o
  -5  16   5       56.90       56.53      7.54 o
  -4  16   5        0.45       -4.87      4.87 o
  -3  16   5        5.46        4.60     11.09 o
  -2  16   5       10.08        7.76     10.04 o
  -1  16   5       18.05       17.27      5.39 o
   0  16   5        3.69       -4.08      4.08 o
   1  16   5       16.23       16.31      5.64 o
   2  16   5       33.44       37.64      5.93 o
   3  16   5       13.82       14.57      4.49 o
  -3  17   5        4.84        7.49      8.99 o
  -2  17   5       16.54       17.69      7.08 o
  -1  17   5       12.01       13.05      5.57 o
   0  17   5       11.01        8.35      5.36 o
   1  17   5       20.66       17.34      5.82 o
 -12   0   6       75.86       75.81     15.58 o
 -10   0   6      130.37      122.25     15.88 o
  -8   0   6       58.58       63.28      7.36 o
  -6   0   6      778.46      755.25     16.05 o
  -4   0   6     2901.42     2919.63     58.31 o
  -2   0   6      511.80      518.57      8.39 o
   0   0   6      278.62      268.95      6.07 o
   2   0   6      904.10     1039.93     15.77 o
   4   0   6      109.12      107.46      4.65 o
   6   0   6       35.81       23.47      3.81 o
   8   0   6       48.47       37.75      8.90 o
 -12   1   6       21.88       18.27      8.16 o
 -11   1   6        1.96        1.19      7.19 o
 -10   1   6      100.05      120.44     11.01 o
  -9   1   6        2.67       -3.25      3.45 o
  -8   1   6        8.72        4.51      2.60 o
  -7   1   6        0.14        0.42      1.77 o
  -6   1   6        0.34        2.46      3.30 o
  -5   1   6       18.95       21.59      3.40 o
  -4   1   6       12.45       -0.80      3.23 o
  -3   1   6      177.57      151.94      3.79 o
  -2   1   6        7.11        2.85      1.04 o
  -1   1   6       45.53       48.80      1.90 o
   0   1   6      540.46      531.47      6.17 o
   1   1   6      469.56      474.12      6.22 o
   2   1   6        2.35        1.08      1.25 o
   3   1   6        1.26        1.77      1.25 o
   4   1   6       57.89       51.75      2.51 o
   5   1   6       50.06       44.37      2.80 o
   6   1   6        0.44       -2.11      2.11 o
   7   1   6       68.71       63.17      5.09 o
   8   1   6       95.80       85.35      7.58 o
   9   1   6        0.02       -0.17      4.71 o
 -11   2   6        2.16       12.11      6.77 o
 -10   2   6      154.90      147.27      9.08 o
  -9   2   6       16.77       20.62      4.98 o
  -8   2   6        2.45        5.63      3.02 o
  -7   2   6        5.38        2.79      2.79 o
  -6   2   6       40.89       45.52      3.89 o
  -5   2   6      171.13      143.20      5.82 o
  -4   2   6     2269.63     2281.54     26.83 o
  -3   2   6      492.80      505.32      8.85 o
  -2   2   6     1269.50     1348.20     17.09 o
  -1   2   6      137.36      153.84      3.37 o
   0   2   6      211.36      239.62      4.50 o
   1   2   6        9.26       10.49      1.19 o
   2   2   6      938.14      990.12     11.17 o
   3   2   6        2.92        0.60      1.11 o
   4   2   6      183.35      179.96      4.25 o
   5   2   6       14.94       14.20      2.14 o
   6   2   6      176.15      165.20      4.86 o
   7   2   6       17.26       12.62      2.87 o
   8   2   6       73.00       65.35      6.09 o
   9   2   6       17.27        9.03      5.48 o
 -11   3   6       11.24       10.35      7.17 o
 -10   3   6        0.75       -4.14      4.14 o
  -9   3   6       16.70        6.93      5.31 o
  -8   3   6       77.04       90.45      5.74 o
  -7   3   6       86.87       80.15      3.95 o
  -6   3   6        0.21        2.48      1.96 o
  -5   3   6      211.20      205.85      6.92 o
  -4   3   6      416.36      398.55     19.81 o
  -3   3   6     1099.94     1053.08     17.17 o
  -2   3   6       86.17       99.67      4.20 o
  -1   3   6       27.99       16.57      1.68 o
   0   3   6      688.11      676.16      7.74 o
   1   3   6      206.59      219.84      3.63 o
   2   3   6        9.16       10.65      1.60 o
   3   3   6        3.76       -0.10      1.34 o
   4   3   6       88.73       87.27      2.92 o
   5   3   6       15.49       11.97      2.08 o
   6   3   6       22.09       19.77      3.53 o
   7   3   6        6.57        5.73      2.71 o
   8   3   6        3.11        1.88      2.75 o
   9   3   6        0.59        6.32      4.24 o
 -11   4   6       19.52       22.52      7.33 o
 -10   4   6      174.43      167.62     11.88 o
  -9   4   6       29.52       19.24      8.84 o
  -8   4   6       67.53       75.81     11.69 o
  -7   4   6        4.33        1.20      4.93 o
  -6   4   6       18.44       20.71      3.20 o
  -5   4   6      129.22      130.11      6.53 o
  -4   4   6       54.94       49.08      4.50 o
  -3   4   6        7.35        3.49      2.94 o
  -2   4   6       38.99       42.05      2.59 o
  -1   4   6        0.13       -0.97      1.36 o
   0   4   6      143.28      193.59      4.03 o
   1   4   6       20.21       20.50      2.04 o
   2   4   6        1.64        4.22      1.54 o
   3   4   6      343.77      343.07      5.93 o
   4   4   6        1.12        0.47      1.24 o
   5   4   6        0.83        2.56      2.16 o
   6   4   6      378.72      353.42      9.36 o
   7   4   6      175.82      176.92      6.72 o
   8   4   6       44.19       41.09      6.30 o
   9   4   6       73.58       65.29      6.67 o
 -11   5   6       14.86       22.56      7.83 o
 -10   5   6       11.14        4.72      6.35 o
  -9   5   6      175.32      165.16     11.48 o
  -8   5   6      145.00      168.61      7.34 o
  -7   5   6      395.09      381.37     10.55 o
  -6   5   6       94.91      102.23      4.89 o
  -5   5   6       29.58       35.76      5.35 o
  -4   5   6      381.34      346.63     11.50 o
  -3   5   6      211.71      195.04      7.46 o
  -2   5   6      510.39      539.56      9.35 o
  -1   5   6      378.45      402.46      7.00 o
   0   5   6       86.73      102.96      5.10 o
   1   5   6      151.37      149.84      4.18 o
   2   5   6      192.98      190.37      5.07 o
   3   5   6       90.15       87.27      3.52 o
   4   5   6      747.31      722.33     12.68 o
   5   5   6      318.17      301.73      7.99 o
   6   5   6       47.90       35.66      3.89 o
   7   5   6       18.68       15.33      3.43 o
   8   5   6       11.56       13.06      3.63 o
   9   5   6       62.41       78.13      5.79 o
 -11   6   6        9.25       -1.46      7.34 o
 -10   6   6        2.40       -4.28      4.28 o
  -9   6   6       79.42       84.06     11.41 o
  -8   6   6      342.47      337.83     13.39 o
  -7   6   6     1134.72     1141.58     20.75 o
  -6   6   6       28.60       24.83      2.93 o
  -5   6   6        3.92        6.57      1.94 o
  -4   6   6        7.84       13.23      3.20 o
  -3   6   6       24.05       22.30      2.70 o
  -2   6   6        2.64        2.69      1.63 o
  -1   6   6        6.14        8.35      1.68 o
   0   6   6      737.20      752.19     10.13 o
   1   6   6       21.03       18.02      3.37 o
   2   6   6      152.09      150.94      8.02 o
   3   6   6      236.40      221.22      9.10 o
   4   6   6       26.23       22.83      4.01 o
   5   6   6      605.95      587.51     11.74 o
   6   6   6      157.18      155.82      6.43 o
   7   6   6       16.86       10.29      3.31 o
   8   6   6       48.05       44.35      4.67 o
   9   6   6       55.23       56.69      6.03 o
 -11   7   6        5.54        2.74      5.47 o
 -10   7   6        0.43       -4.07      4.77 o
  -9   7   6       34.95       31.67     15.43 o
  -8   7   6      134.48      139.58     10.45 o
  -7   7   6       62.69       54.39      5.87 o
  -6   7   6      289.00      307.05      8.94 o
  -5   7   6       26.69       30.00      2.97 o
  -4   7   6        0.46       -2.12      2.12 o
  -3   7   6        9.15        6.76      2.42 o
  -2   7   6      303.92      337.62      7.30 o
  -1   7   6       47.32       61.28      3.38 o
   0   7   6       55.17       61.12      2.29 o
   1   7   6      246.70      245.24      7.42 o
   2   7   6       37.80       33.75      3.68 o
   3   7   6       38.86       42.88      4.42 o
   4   7   6       27.61       35.66      5.07 o
   5   7   6      233.85      216.35      7.20 o
   6   7   6      166.62      167.99      6.82 o
   7   7   6        0.46       -0.55      2.87 o
   8   7   6        0.89        0.62      3.22 o
 -10   8   6       15.04        9.47      5.64 o
  -9   8   6        4.81        9.87      5.01 o
  -8   8   6       28.57       34.63      8.94 o
  -7   8   6       24.12       20.01      4.89 o
  -6   8   6      399.98      404.27     10.73 o
  -5   8   6       40.39       39.04      3.99 o
  -4   8   6        6.03        0.68      4.40 o
  -3   8   6       54.95       53.85      6.41 o
  -2   8   6      374.78      380.11     10.27 o
  -1   8   6      133.32      143.56     10.07 o
   0   8   6       36.41       41.59      2.19 o
   1   8   6       18.40       19.81      3.32 o
   2   8   6      388.73      383.34     10.41 o
   3   8   6      357.54      368.88     10.32 o
   4   8   6     2270.46     2248.02     33.31 o
   5   8   6       63.86       70.65      5.36 o
   6   8   6      201.89      183.66      7.53 o
   7   8   6       16.35       15.78      3.78 o
   8   8   6        0.05       -0.24      3.41 o
 -10   9   6        0.37       -4.01      4.01 o
  -9   9   6       71.69       67.61     17.23 o
  -8   9   6        4.77        4.90      5.59 o
  -7   9   6       99.39      103.82      9.64 o
  -6   9   6       69.13       65.05      6.40 o
  -5   9   6       18.46       22.65      4.63 o
  -4   9   6       57.58       54.26      5.01 o
  -3   9   6      114.27      118.82      4.49 o
  -2   9   6        0.96       -0.62      2.00 o
  -1   9   6      272.15      264.96      7.01 o
   0   9   6        0.49        0.69      2.86 o
   1   9   6        0.56       -0.83      2.90 o
   2   9   6        8.71        5.72      3.30 o
   3   9   6     2476.11     2438.41     35.28 o
   4   9   6       15.74       15.89      4.11 o
   5   9   6      590.50      584.90     14.32 o
   6   9   6      106.91      111.13      6.13 o
   7   9   6        1.28        3.63      3.27 o
   8   9   6        0.41       -0.75      3.95 o
  -9  10   6        0.06        1.39      5.40 o
  -8  10   6       65.09       48.45      8.26 o
  -7  10   6       61.57       54.68     14.53 o
  -6  10   6       10.65        8.63      5.28 o
  -5  10   6       63.40       55.48      8.82 o
  -4  10   6       81.79       56.28     12.14 o
  -3  10   6        2.38       -0.47      2.90 o
  -2  10   6       35.68       29.22      3.50 o
  -1  10   6       81.19      110.81      9.34 o
   0  10   6        4.27        4.64      2.55 o
   1  10   6      377.88      359.77     11.08 o
   2  10   6       24.59       21.09      4.27 o
   3  10   6       51.02       53.66      5.76 o
   4  10   6      283.65      284.64      9.94 o
   5  10   6        5.43        8.00      3.66 o
   6  10   6        5.49       -1.96      3.15 o
   7  10   6       23.58       27.70      4.39 o
  -9  11   6        8.68        8.14      6.10 o
  -8  11   6       25.26       21.50      8.69 o
  -7  11   6        6.92        4.39      5.19 o
  -6  11   6        9.88       -1.52      4.76 o
  -5  11   6        9.37        4.54      3.93 o
  -4  11   6       25.90       34.01      6.78 o
  -3  11   6      208.62      219.29     11.73 o
  -2  11   6        0.15        4.03      3.30 o
  -1  11   6       28.33       23.88      4.85 o
   0  11   6       72.54       78.85      5.85 o
   1  11   6       59.95       63.67      5.67 o
   2  11   6        7.06        3.16      4.45 o
   3  11   6      188.02      200.81     12.89 o
   4  11   6        6.31       12.52      4.09 o
   5  11   6       38.04       35.02      4.97 o
   6  11   6        7.58        8.37      3.91 o
   7  11   6        3.00        3.80      5.44 o
  -8  12   6        7.72        6.75      6.01 o
  -7  12   6        5.40        4.05      5.72 o
  -6  12   6       45.39       45.55      7.84 o
  -5  12   6        0.31        0.32      4.74 o
  -4  12   6       33.69       34.25      6.95 o
  -3  12   6       18.26       18.25      6.04 o
  -2  12   6       22.10       13.97      4.12 o
  -1  12   6      197.64      182.80      9.26 o
   0  12   6       54.26       45.80      5.84 o
   1  12   6        0.38       -3.43      3.43 o
   2  12   6       43.91       37.96      4.92 o
   3  12   6       78.77       88.95      6.23 o
   4  12   6      255.03      249.11      9.67 o
   5  12   6       40.19       35.09      5.28 o
   6  12   6        0.58        9.42      4.28 o
  -7  13   6        0.00       -1.14      5.54 o
  -6  13   6        3.70        0.35      5.37 o
  -5  13   6        8.48        5.67     12.73 o
  -4  13   6       21.24       14.73      6.89 o
  -3  13   6       27.95       17.18     12.14 o
  -2  13   6       49.79       41.93      5.60 o
  -1  13   6        5.03       -0.98      3.83 o
   0  13   6       72.00       57.34     12.76 o
   1  13   6      151.46      143.02     11.50 o
   2  13   6        0.11       -3.12      3.12 o
   3  13   6      100.90      111.39      8.10 o
   4  13   6       43.91       50.05      5.82 o
   5  13   6      209.85      215.76      9.72 o
  -7  14   6        4.95        5.99      9.59 o
  -6  14   6        3.10       -4.87      4.87 o
  -5  14   6       15.73       20.19      6.98 o
  -4  14   6        5.84        9.89      5.93 o
  -3  14   6        5.92        7.76      5.50 o
  -2  14   6       44.30       45.39      5.98 o
  -1  14   6       10.59        7.98      4.44 o
   0  14   6        0.04       -1.96      4.09 o
   1  14   6       84.90      105.12      9.00 o
   2  14   6       18.00       18.71      5.38 o
   3  14   6       11.26       17.43      5.44 o
   4  14   6        9.02        7.98      4.18 o
  -5  15   6        0.19        3.89     16.33 o
  -4  15   6       41.53       53.18      8.79 o
  -3  15   6       24.28       12.58      6.78 o
  -2  15   6        3.21        1.33      7.94 o
  -1  15   6       25.14       24.70      6.54 o
   0  15   6        0.78        3.51      4.56 o
   1  15   6       87.57       92.34     13.75 o
   2  15   6        7.19       -1.36      4.36 o
   3  15   6       33.76       43.19      5.73 o
  -4  16   6       21.86        2.70      8.69 o
  -3  16   6        1.32        5.70      6.23 o
  -2  16   6        7.00       -2.36      5.92 o
  -1  16   6        2.51        2.61      7.61 o
   0  16   6        8.06       10.08      5.28 o
   1  16   6        0.17       -4.22      4.22 o
 -11   0   7      170.96      192.07     20.08 o
  -9   0   7      149.31      136.04     15.28 o
  -7   0   7        9.46        8.26      4.34 o
  -5   0   7     2065.28     2033.36     60.53 o
  -3   0   7      530.54      503.92      8.62 o
  -1   0   7       16.36       11.49      1.89 o
   1   0   7      174.32      169.51      5.27 o
   3   0   7       43.13       48.18      4.04 o
   5   0   7      167.97      141.70      5.97 o
   7   0   7       25.24       24.22      5.84 o
   9   0   7        0.24        3.88      7.59 o
 -11   1   7        4.01        6.05      7.10 o
 -10   1   7        1.53        2.85      5.72 o
  -9   1   7        1.36        0.41      5.37 o
  -8   1   7        0.00       -2.86      3.15 o
  -7   1   7        5.67        5.13      3.44 o
  -6   1   7      130.40      152.99      9.11 o
  -5   1   7        2.42       -1.55      3.32 o
  -4   1   7        0.84       -0.63      1.60 o
  -3   1   7       60.15       52.96      2.73 o
  -2   1   7       31.32       22.94      1.60 o
  -1   1   7        3.48        1.74      1.19 o
   0   1   7        4.18        0.48      1.14 o
   1   1   7        1.27       -0.77      1.27 o
   2   1   7      314.53      298.16      5.37 o
   3   1   7       29.97       33.00      2.24 o
   4   1   7        7.60        7.56      1.76 o
   5   1   7       88.03       78.98      3.48 o
   6   1   7      227.95      211.83      6.18 o
   7   1   7       18.45       15.89      4.53 o
   8   1   7        0.03        1.18      3.75 o
   9   1   7       41.73       46.07      7.13 o
 -11   2   7      114.37      129.49     12.50 o
 -10   2   7        0.29        0.52      5.82 o
  -9   2   7      190.08      216.97     13.33 o
  -8   2   7        3.10        4.12      3.67 o
  -7   2   7       19.61       18.94      4.09 o
  -6   2   7      418.42      396.87     10.09 o
  -5   2   7       56.51       57.20      3.09 o
  -4   2   7       74.41       84.78      3.66 o
  -3   2   7      157.44      177.58      4.90 o
  -2   2   7        8.86        8.04      1.81 o
  -1   2   7        6.87        6.28      1.33 o
   0   2   7      351.81      361.47      5.09 o
   1   2   7      347.24      330.73      5.10 o
   2   2   7       15.32       15.85      1.78 o
   3   2   7        7.88        9.00      1.68 o
   4   2   7        0.57        2.92      2.00 o
   5   2   7       69.98       66.62      3.76 o
   6   2   7       17.52        8.72      2.68 o
   7   2   7      320.90      317.04      8.76 o
   8   2   7       43.45       37.01      5.33 o
   9   2   7        0.02        1.40      5.30 o
 -11   3   7       13.85        3.85      6.98 o
 -10   3   7       71.35       79.56     10.16 o
  -9   3   7        6.81        4.11      7.29 o
  -8   3   7       78.24       83.16      8.37 o
  -7   3   7       80.17       80.21      5.32 o
  -6   3   7       45.89       51.67      2.96 o
  -5   3   7      282.36      281.85      6.70 o
  -4   3   7      117.01      117.15      4.64 o
  -3   3   7        0.00       -0.89      2.19 o
  -2   3   7       91.50       89.78      4.01 o
  -1   3   7      302.94      328.52      5.09 o
   0   3   7       86.07      103.36      2.87 o
   1   3   7        1.83        1.34      1.20 o
   2   3   7      127.52      114.66      3.08 o
   3   3   7      239.93      230.18      4.25 o
   4   3   7       61.50       57.16      3.53 o
   5   3   7       39.33       39.38      3.35 o
   6   3   7       17.62       15.76      2.96 o
   7   3   7       17.27       17.74      4.73 o
   8   3   7        1.31       -2.54      3.21 o
 -11   4   7       88.36       91.99     16.18 o
 -10   4   7       43.88       29.96     12.29 o
  -9   4   7      286.99      322.44     12.76 o
  -8   4   7       10.19        9.49      5.59 o
  -7   4   7        3.71        2.92      3.70 o
  -6   4   7       39.09       45.43      4.35 o
  -5   4   7       12.82       16.63      3.08 o
  -4   4   7        0.67        1.53      2.03 o
  -3   4   7       95.95       95.62      5.60 o
  -2   4   7       54.08       63.92      3.65 o
  -1   4   7      356.21      389.25      7.04 o
   0   4   7        9.25        9.77      1.64 o
   1   4   7      666.39      700.11      9.84 o
   2   4   7       88.63       93.56      4.90 o
   3   4   7       34.29       37.08      2.18 o
   4   4   7       54.10       50.36      2.41 o
   5   4   7       21.78       15.44      2.50 o
   6   4   7       22.56       15.07      4.13 o
   7   4   7       60.79       61.60      5.09 o
   8   4   7      122.85      110.22      7.12 o
 -11   5   7       15.33       17.44      8.24 o
 -10   5   7        1.24       -4.06      4.55 o
  -9   5   7        6.09        0.10      4.70 o
  -8   5   7        8.65        8.66      5.61 o
  -7   5   7       46.72       51.04      5.67 o
  -6   5   7        0.38       -0.76      2.93 o
  -5   5   7       35.54       44.53      5.15 o
  -4   5   7      130.96      127.51      9.77 o
  -3   5   7        3.68       -1.72      2.29 o
  -2   5   7      146.74      136.94      4.15 o
  -1   5   7      157.63      135.48      4.45 o
   0   5   7       49.81       52.27      2.18 o
   1   5   7       37.47       42.56      3.07 o
   2   5   7       23.13       17.05      3.60 o
   3   5   7       39.11       42.02      2.75 o
   4   5   7       11.71       13.60      2.72 o
   5   5   7        0.37        1.38      3.02 o
   6   5   7        3.52        4.06      3.45 o
   7   5   7       46.82       53.58      5.50 o
   8   5   7        4.88        8.38      4.02 o
 -10   6   7        4.86       -0.66      4.96 o
  -9   6   7       39.54       42.32      8.23 o
  -8   6   7      167.12      157.66     11.65 o
  -7   6   7      213.66      220.64     12.92 o
  -6   6   7      127.55      131.67     14.09 o
  -5   6   7        0.09        0.93      2.34 o
  -4   6   7       50.29       44.63      5.43 o
  -3   6   7       38.67       39.44      5.33 o
  -2   6   7        0.61        1.02      1.53 o
  -1   6   7       43.62       39.03      2.84 o
   0   6   7        1.78        4.06      1.27 o
   1   6   7      963.22      953.53     14.31 o
   2   6   7      882.11      875.17     12.02 o
   3   6   7      512.77      488.18      9.73 o
   4   6   7        7.88        6.85      3.25 o
   5   6   7       13.69       13.64      3.67 o
   6   6   7        4.58       -1.90      3.16 o
   7   6   7        5.60        5.10      3.62 o
   8   6   7       76.14       98.93      7.22 o
 -10   7   7       14.04        7.03      5.36 o
  -9   7   7       11.18       11.39      6.89 o
  -8   7   7      124.18      129.83      8.81 o
  -7   7   7       57.67       69.07      8.37 o
  -6   7   7       54.55       44.45      7.10 o
  -5   7   7       15.66       18.20      4.37 o
  -4   7   7        2.78        3.37      2.84 o
  -3   7   7        1.79        3.93      2.17 o
  -2   7   7        7.17        8.27      2.06 o
  -1   7   7        1.41        0.93      1.55 o
   0   7   7       74.18       55.01      3.89 o
   1   7   7      418.75      394.06      8.04 o
   2   7   7      402.70      403.49     10.59 o
   3   7   7        0.57       -1.15      2.50 o
   4   7   7       69.44       65.81      6.06 o
   5   7   7        0.68        5.21      3.44 o
   6   7   7        0.35        1.29      3.31 o
   7   7   7        0.75       -3.11      3.52 o
   8   7   7        1.00       -0.31      3.92 o
 -10   8   7        0.43       -3.91      3.91 o
  -9   8   7      163.52      155.29     10.09 o
  -8   8   7        1.50        1.50      4.68 o
  -7   8   7       27.17        5.99      5.25 o
  -6   8   7       63.83       63.12      7.94 o
  -5   8   7       62.29       67.72      7.84 o
  -4   8   7        5.27        7.53      6.49 o
  -3   8   7        0.76       -0.74      1.80 o
  -2   8   7        7.38        8.55      2.20 o
  -1   8   7       35.48       31.68      2.49 o
   0   8   7      119.88      134.16      6.64 o
   1   8   7        5.04       -0.90      3.78 o
   2   8   7      124.26      119.06      6.34 o
   3   8   7     1039.34     1088.09     20.03 o
   4   8   7       21.48       34.05      6.19 o
   5   8   7      112.51      114.86      6.97 o
   6   8   7        0.06       -1.94      3.27 o
   7   8   7       13.96       12.59      4.49 o
  -9   9   7        4.48        4.22      6.04 o
  -8   9   7       42.29       47.23      8.16 o
  -7   9   7        0.00       -3.46      4.65 o
  -6   9   7        0.00        1.35      4.98 o
  -5   9   7       61.73       58.01      8.39 o
  -4   9   7      100.39      100.39      9.11 o
  -3   9   7       17.75        9.72      3.50 o
  -2   9   7      323.18      292.83      8.73 o
  -1   9   7        0.00       -1.64      1.64 o
   0   9   7       50.12       38.25      4.76 o
   1   9   7      218.87      200.32     10.50 o
   2   9   7       52.93       46.81      4.97 o
   3   9   7      177.53      197.83     10.16 o
   4   9   7      746.33      781.93     16.88 o
   5   9   7        3.79        5.02      3.68 o
   6   9   7        5.00        1.87      3.58 o
   7   9   7        0.64        4.33      4.02 o
  -9  10   7       57.41       37.66      8.47 o
  -8  10   7        8.82        0.44      7.64 o
  -7  10   7      147.82      134.58     11.33 o
  -6  10   7       12.27       15.29     14.53 o
  -5  10   7        2.73       -2.86      6.59 o
  -4  10   7       37.00       23.93      6.35 o
  -3  10   7      115.79       77.55      6.51 o
  -2  10   7       15.88       16.40      3.30 o
  -1  10   7       49.10       48.89      4.41 o
   0  10   7       63.34       57.19      5.46 o
   1  10   7       41.87       42.13      4.79 o
   2  10   7      368.16      395.17     11.25 o
   3  10   7       37.31       37.25      4.91 o
   4  10   7       23.32       20.36      4.38 o
   5  10   7       46.89       41.75      5.31 o
   6  10   7        3.21        5.02      3.84 o
  -8  11   7      123.02      130.83     11.97 o
  -7  11   7        5.43        0.64      5.61 o
  -6  11   7       67.42       81.97     23.37 o
  -5  11   7       30.46       30.13      6.88 o
  -4  11   7       76.84       76.75      9.74 o
  -3  11   7        0.44        0.72      4.39 o
  -2  11   7       39.47       35.73      5.93 o
  -1  11   7        1.76        2.77      2.93 o
   0  11   7        0.88       -2.77      3.38 o
   1  11   7       33.30       25.11      4.47 o
   2  11   7       32.74       36.95      4.84 o
   3  11   7        0.11        1.43      3.50 o
   4  11   7       52.72       51.08      6.01 o
   5  11   7       29.76       25.97      4.90 o
   6  11   7        6.74       10.40      4.58 o
  -8  12   7        0.13        2.21      6.23 o
  -7  12   7       16.22        8.25      6.31 o
  -6  12   7        0.02        1.62      5.37 o
  -5  12   7        0.35       -3.62      5.69 o
  -4  12   7       96.45       91.71     12.29 o
  -3  12   7       46.87       39.12     11.69 o
  -2  12   7        0.01       -4.03      4.03 o
  -1  12   7      248.20      196.57      8.78 o
   0  12   7        0.11       -3.44      3.44 o
   1  12   7        2.70       -1.46      3.74 o
   2  12   7       67.75       74.78      6.14 o
   3  12   7       93.14      104.04      7.51 o
   4  12   7      148.67      149.42      8.25 o
   5  12   7       88.66       87.55      7.03 o
  -7  13   7        1.30        2.17      6.25 o
  -6  13   7       10.42        4.58      6.10 o
  -5  13   7       23.31       34.68      7.94 o
  -4  13   7        4.80       11.99      6.14 o
  -3  13   7        2.90        4.49      5.72 o
  -2  13   7        5.02       -4.04      4.76 o
  -1  13   7       12.39       23.90      5.36 o
   0  13   7       19.39       10.19      4.75 o
   1  13   7        8.34       12.67      4.60 o
   2  13   7       32.23       42.64      5.45 o
   3  13   7        0.00       -3.29      3.88 o
   4  13   7        0.59        0.83      3.98 o
  -6  14   7       23.39       16.68      7.10 o
  -5  14   7        2.91        5.19      5.71 o
  -4  14   7       15.75       21.27      6.99 o
  -3  14   7        0.08       -4.98      4.98 o
  -2  14   7       59.29       54.36     14.08 o
  -1  14   7        0.07        0.19      4.32 o
   0  14   7        8.38        7.74      4.96 o
   1  14   7       30.38       34.88      5.64 o
   2  14   7       21.21       11.96      4.45 o
   3  14   7        1.31       -3.83      3.83 o
  -4  15   7        3.64       -4.24      5.71 o
  -3  15   7       65.71       79.36     10.59 o
  -2  15   7        1.59       -5.51      5.51 o
  -1  15   7       11.87       18.81      7.17 o
   0  15   7       13.53       13.13      5.64 o
   1  15   7       14.30       11.37      5.67 o
   2  15   7       69.27       67.72     16.18 o
 -10   0   8       97.49      114.46     15.58 o
  -8   0   8        9.86       11.69      7.49 o
  -6   0   8      194.68      189.40     10.66 o
  -4   0   8      209.24      205.61      6.71 o
  -2   0   8      187.86      187.44      4.54 o
   0   0   8      185.00      177.26      5.98 o
   2   0   8      174.21      166.40      5.88 o
   4   0   8       19.16       14.07      3.16 o
   6   0   8      198.15      171.30      9.98 o
   8   0   8        4.25       -1.84      6.22 o
 -11   1   8        0.25       -3.30      5.93 o
 -10   1   8        0.09        5.09      6.14 o
  -9   1   8        4.29        5.82      5.40 o
  -8   1   8       15.67       13.87      5.61 o
  -7   1   8      178.77      186.55      9.11 o
  -6   1   8       73.72       81.77      4.75 o
  -5   1   8      781.41      807.31     12.61 o
  -4   1   8       32.06       31.67      2.28 o
  -3   1   8       10.97       10.28      1.46 o
  -2   1   8      171.47      155.30      3.14 o
  -1   1   8       29.96       29.49      1.65 o
   0   1   8       93.48       97.62      3.08 o
   1   1   8       63.21       62.22      2.81 o
   2   1   8       10.40        6.01      1.79 o
   3   1   8        0.34        1.90      1.62 o
   4   1   8      538.86      495.85      7.81 o
   5   1   8        0.01        2.63      2.49 o
   6   1   8       95.01       84.48      4.52 o
   7   1   8        9.52        0.75      3.46 o
   8   1   8        8.78        8.39      4.60 o
 -11   2   8        5.38        5.31     10.49 o
 -10   2   8       47.67       58.34      9.21 o
  -9   2   8        1.53        2.93      5.50 o
  -8   2   8        4.77       -1.22      3.91 o
  -7   2   8      171.10      165.04     12.30 o
  -6   2   8       14.47       18.23      2.44 o
  -5   2   8      139.22      130.60      6.92 o
  -4   2   8        3.07        5.78      1.83 o
  -3   2   8      321.41      311.49      5.71 o
  -2   2   8       80.29       81.84      2.93 o
  -1   2   8      259.72      242.71      5.93 o
   0   2   8       75.79       83.47      3.72 o
   1   2   8      103.61       94.70      3.14 o
   2   2   8      303.59      300.49      5.23 o
   3   2   8        5.55        5.27      1.84 o
   4   2   8       28.90       31.51      4.70 o
   5   2   8        2.40        5.09      2.55 o
   6   2   8      124.00      119.37      5.15 o
   7   2   8       33.91       33.51      5.16 o
   8   2   8        1.08        3.04      4.32 o
 -10   3   8       31.94       43.30      8.47 o
  -9   3   8       66.56       81.43      8.11 o
  -8   3   8      105.30      115.08      8.13 o
  -7   3   8       60.48       65.31      7.68 o
  -6   3   8       48.23       54.63      5.50 o
  -5   3   8        0.30        3.11      1.96 o
  -4   3   8        5.91        3.96      1.89 o
  -3   3   8       83.65       88.43      3.92 o
  -2   3   8       25.92       32.05      2.76 o
  -1   3   8      318.65      320.87      5.33 o
   0   3   8        6.09        8.04      1.63 o
   1   3   8      132.12      121.90      3.32 o
   2   3   8      150.51      157.53      4.40 o
   3   3   8      339.70      334.87      7.38 o
   4   3   8       76.50       75.91      3.26 o
   5   3   8        0.02        0.22      2.48 o
   6   3   8        0.22       -0.81      2.89 o
   7   3   8        5.70        0.86      3.32 o
   8   3   8        7.69       12.84      4.59 o
 -10   4   8      116.64      107.05     11.32 o
  -9   4   8       56.01       66.98      9.32 o
  -8   4   8      108.45      112.39     11.24 o
  -7   4   8        6.84        3.39      4.98 o
  -6   4   8       53.13       43.56      6.86 o
  -5   4   8       13.83       24.97      3.72 o
  -4   4   8      145.12      151.65      6.48 o
  -3   4   8       34.58       38.10      3.07 o
  -2   4   8       21.09       23.68      2.66 o
  -1   4   8      178.92      158.73      5.20 o
   0   4   8       99.52       99.77      4.56 o
   1   4   8       61.98       74.23      4.29 o
   2   4   8        0.08        1.59      1.88 o
   3   4   8        8.22        7.60      2.18 o
   4   4   8        7.74        9.35      2.10 o
   5   4   8      111.94      112.75      4.38 o
   6   4   8        6.51        4.00      3.18 o
   7   4   8      202.35      183.82      8.54 o
 -10   5   8       11.54       18.84      7.38 o
  -9   5   8        0.02       -4.61      5.40 o
  -8   5   8       15.48       11.17      5.99 o
  -7   5   8       35.69       36.45      6.95 o
  -6   5   8        0.43        2.40      8.24 o
  -5   5   8       67.11       50.39      5.37 o
  -4   5   8        2.12        0.24      2.85 o
  -3   5   8       62.70       58.68      5.15 o
  -2   5   8       80.03       81.90      4.42 o
  -1   5   8       91.19       98.53      3.93 o
   0   5   8       75.61       67.96      3.22 o
   1   5   8     2011.19     1984.78     25.50 o
   2   5   8      276.53      266.40      7.15 o
   3   5   8      323.03      343.52      9.92 o
   4   5   8       63.33       56.65      5.04 o
   5   5   8        0.20        2.36      3.20 o
   6   5   8        0.33        1.59      4.05 o
   7   5   8        4.68        8.53      4.03 o
 -10   6   8        0.05       -2.28     11.54 o
  -9   6   8        0.19       -8.69      8.69 o
  -8   6   8        0.45       -2.01      4.18 o
  -7   6   8      136.22      132.90      8.64 o
  -6   6   8       16.93       18.46      5.54 o
  -5   6   8        1.76       -3.64      3.92 o
  -4   6   8      353.21      359.15     10.60 o
  -3   6   8       21.00       14.46      2.93 o
  -2   6   8       13.87       12.69      3.15 o
  -1   6   8       32.59       29.34      2.70 o
   0   6   8      104.90      103.11      4.84 o
   1   6   8      989.20      952.63     16.64 o
   2   6   8      348.87      342.11      9.78 o
   3   6   8      349.22      364.37     10.47 o
   4   6   8      123.19      116.31      6.49 o
   5   6   8        7.60        6.15      3.55 o
   6   6   8       55.58       64.86      5.85 o
   7   6   8       72.66       68.85      6.39 o
 -10   7   8       29.12       15.23      6.14 o
  -9   7   8       13.62        3.56      5.59 o
  -8   7   8        6.84        1.22      4.24 o
  -7   7   8       15.60       17.03      6.01 o
  -6   7   8       55.99       64.87      8.26 o
  -5   7   8       39.73       26.38      7.79 o
  -4   7   8        0.00        1.55      3.17 o
  -3   7   8       34.13       38.24      4.68 o
  -2   7   8        6.34        2.43      2.05 o
  -1   7   8       35.73       35.08      3.33 o
   0   7   8      287.22      267.70      7.01 o
   1   7   8      287.37      293.05      9.74 o
   2   7   8      292.45      297.01      9.43 o
   3   7   8       55.81       56.99      5.05 o
   4   7   8        0.23        1.45      3.19 o
   5   7   8       24.89       19.77      5.48 o
   6   7   8        0.53        3.34      3.61 o
   7   7   8        8.06       11.13      4.97 o
  -9   8   8        9.13        8.63      5.48 o
  -8   8   8        7.67        1.98      5.61 o
  -7   8   8       16.65       15.70      7.19 o
  -6   8   8        0.79       -2.28      4.65 o
  -5   8   8        4.63        4.38      5.07 o
  -4   8   8        0.29        6.04      4.52 o
  -3   8   8        6.78        5.69      3.39 o
  -2   8   8       10.57       15.23      3.35 o
  -1   8   8        2.22       -1.47      2.49 o
   0   8   8      448.54      433.45     11.02 o
   1   8   8        0.92       -0.03      4.74 o
   2   8   8       11.89        6.53      3.49 o
   3   8   8       10.55       15.69      4.00 o
   4   8   8        0.61        4.06      3.44 o
   5   8   8       38.00       23.19      4.59 o
   6   8   8       33.01       33.26      5.10 o
  -9   9   8       15.87       10.73      5.42 o
  -8   9   8        9.40        8.20      6.13 o
  -7   9   8        2.28        2.24      5.50 o
  -6   9   8        5.93        4.66      7.34 o
  -5   9   8       19.03        8.23      7.79 o
  -4   9   8       13.32       25.59      6.46 o
  -3   9   8       59.89       48.13      7.11 o
  -2   9   8       65.70       68.43      4.02 o
  -1   9   8        0.16        1.75      3.35 o
   0   9   8       69.58       67.42      5.33 o
   1   9   8       53.22       49.68      4.95 o
   2   9   8        6.27        5.24      3.67 o
   3   9   8       16.02       20.08      4.28 o
   4   9   8       10.83       11.07      3.91 o
   5   9   8        4.79        4.15      3.66 o
   6   9   8       16.47       20.55      4.73 o
  -8  10   8       33.07       36.82      8.44 o
  -7  10   8        2.80        1.98      5.71 o
  -6  10   8       21.77       17.79      7.49 o
  -5  10   8       30.99       33.59      7.10 o
  -4  10   8        9.04        2.86      6.74 o
  -3  10   8        4.72        6.69      5.40 o
  -2  10   8        8.96        0.43      3.49 o
  -1  10   8        5.25        4.14      3.67 o
   0  10   8       29.02       32.77      4.41 o
   1  10   8        3.93       -0.66      5.24 o
   2  10   8       16.33       15.68      3.89 o
   3  10   8      179.75      206.58      8.92 o
   4  10   8        1.53        6.26      3.89 o
   5  10   8        0.00       -1.71      3.62 o
  -7  11   8       82.85       82.79     10.36 o
  -6  11   8       14.45       25.32      7.19 o
  -5  11   8        0.12        5.09      5.51 o
  -4  11   8       14.61       30.36      8.99 o
  -3  11   8        0.61       -4.94      4.94 o
  -2  11   8       35.20       35.34      7.06 o
  -1  11   8       31.62       39.00      5.89 o
   0  11   8       60.61       58.48      6.07 o
   1  11   8       65.72       75.60      6.07 o
   2  11   8      213.06      227.30     11.13 o
   3  11   8       11.37       15.39      4.43 o
   4  11   8       21.19       18.97      4.58 o
   5  11   8       22.71       33.18      6.27 o
  -7  12   8        0.26       -5.72      5.72 o
  -6  12   8       11.29       12.65      6.67 o
  -5  12   8        0.10       -0.66      5.11 o
  -4  12   8       39.86       44.98      8.56 o
  -3  12   8        7.22        5.50      5.67 o
  -2  12   8       30.85        9.09     12.29 o
  -1  12   8        1.42       12.66      6.44 o
   0  12   8       11.98        9.92      4.35 o
   1  12   8       42.91       49.42      5.61 o
   2  12   8      177.08      194.28      8.94 o
   3  12   8        0.40       -3.68      3.68 o
   4  12   8        1.11        8.27      4.36 o
  -6  13   8       25.66       12.58     10.49 o
  -5  13   8        2.71        8.06      6.44 o
  -4  13   8       22.36       17.96      7.25 o
  -3  13   8        2.89        2.91      5.80 o
  -2  13   8        0.00        2.05      5.46 o
  -1  13   8        0.00       -5.50      5.50 o
   0  13   8       19.04       12.51      5.19 o
   1  13   8        1.91       -2.78      3.93 o
   2  13   8      112.37      131.45      7.89 o
   3  13   8       11.59        8.90      4.45 o
  -4  14   8       46.46       71.27     10.47 o
  -3  14   8        0.07       -5.59      5.59 o
  -2  14   8        0.27       -5.20      5.59 o
  -1  14   8        1.09        0.75      5.93 o
   0  14   8       20.43       22.70      8.35 o
   1  14   8        7.90       10.97      4.55 o
  -9   0   9       13.10        8.99      8.39 o
  -7   0   9        2.91       -0.35      5.24 o
  -5   0   9      122.21      116.32      8.53 o
  -3   0   9        0.10        3.90      2.77 o
  -1   0   9       12.16       11.65      2.63 o
   1   0   9      276.28      274.46      9.34 o
   3   0   9        5.81       -0.96      2.82 o
   5   0   9        4.29       -3.86      3.86 o
   7   0   9       14.02       11.54      5.94 o
 -10   1   9        2.62       -4.33      5.92 o
  -9   1   9       33.23       38.94      8.40 o
  -8   1   9        0.39        4.40      4.14 o
  -7   1   9       60.23       61.48      5.30 o
  -6   1   9       51.59       49.58      3.69 o
  -5   1   9       35.16       43.58      3.19 o
  -4   1   9      111.41      119.22      3.74 o
  -3   1   9     1110.85     1092.79     13.62 o
  -2   1   9        5.35        1.61      1.56 o
  -1   1   9     1231.94     1217.58     13.02 o
   0   1   9        7.63       12.33      1.86 o
   1   1   9       19.32       18.79      2.11 o
   2   1   9      150.32      158.57      4.47 o
   3   1   9       67.10       63.61      3.69 o
   4   1   9      309.53      281.41      7.01 o
   5   1   9      724.96      678.52     12.88 o
   6   1   9       16.74       15.06      3.50 o
   7   1   9       11.88        3.09      4.31 o
 -10   2   9        0.00       -1.37      4.69 o
  -9   2   9        1.06        9.87      4.80 o
  -8   2   9       39.03       41.16      5.82 o
  -7   2   9       17.42       16.65      4.65 o
  -6   2   9        2.57        2.20      3.07 o
  -5   2   9        0.01       -2.04      2.04 o
  -4   2   9        3.45        3.49      2.03 o
  -3   2   9        3.90        1.93      1.79 o
  -2   2   9        4.35        3.85      1.68 o
  -1   2   9      415.12      409.23      7.90 o
   0   2   9       63.56       66.06      2.94 o
   1   2   9       13.92       13.14      1.96 o
   2   2   9      129.07      126.25      3.69 o
   3   2   9      101.74       88.21      3.56 o
   4   2   9        3.99        2.62      2.60 o
   5   2   9       15.33       15.52      3.21 o
   6   2   9        3.15       -1.99      3.48 o
   7   2   9       33.74       29.26      5.30 o
 -10   3   9       32.86       28.42      8.26 o
  -9   3   9        8.43       -0.48      5.71 o
  -8   3   9        0.92        4.81      6.74 o
  -7   3   9      138.31      148.80     18.88 o
  -6   3   9      190.27      193.85     11.51 o
  -5   3   9       32.25       27.43      4.01 o
  -4   3   9       70.77       67.50      3.72 o
  -3   3   9       16.52        8.29      2.60 o
  -2   3   9      172.21      171.99      4.73 o
  -1   3   9     1547.23     1527.18     17.64 o
   0   3   9      562.06      558.25      8.30 o
   1   3   9      497.92      491.72      7.65 o
   2   3   9        9.35        9.41      2.15 o
   3   3   9      222.44      222.82      5.64 o
   4   3   9       92.32       84.55      4.12 o
   5   3   9       80.83       84.14      6.11 o
   6   3   9        0.55        0.03      3.18 o
   7   3   9        2.87        5.38      4.04 o
 -10   4   9       14.76       21.27      7.84 o
  -9   4   9       23.29       30.28      7.73 o
  -8   4   9        2.95        1.23      4.68 o
  -7   4   9        3.70        1.84      9.29 o
  -6   4   9       63.54       49.92      5.82 o
  -5   4   9       26.33       27.11      3.97 o
  -4   4   9       17.06       17.58      2.80 o
  -3   4   9       35.26       24.31      2.75 o
  -2   4   9        9.54        5.57      2.68 o
  -1   4   9       10.20       11.14      2.86 o
   0   4   9      147.61      159.62      5.20 o
   1   4   9       11.68       15.60      2.95 o
   2   4   9      334.82      327.45      7.33 o
   3   4   9        2.49        3.18      2.31 o
   4   4   9      125.57      124.30      8.06 o
   5   4   9       47.27       44.97      5.76 o
   6   4   9       33.95       36.14      4.99 o
  -9   5   9        2.25       -5.59      5.59 o
  -8   5   9       18.08       28.92      6.67 o
  -7   5   9       10.15       12.82      4.84 o
  -6   5   9       33.36       35.01      5.42 o
  -5   5   9       33.98       42.64      7.04 o
  -4   5   9       69.77       67.60      6.26 o
  -3   5   9       58.91       60.93      5.05 o
  -2   5   9      379.47      373.00      9.35 o
  -1   5   9      312.18      307.45      8.46 o
   0   5   9       59.04       46.81      4.38 o
   1   5   9      670.68      662.32     12.16 o
   2   5   9       75.68       75.64      5.32 o
   3   5   9      142.67      130.17      6.70 o
   4   5   9       17.36       20.10      4.12 o
   5   5   9       28.46       29.65      4.54 o
   6   5   9        0.20        3.60      3.68 o
  -9   6   9       13.61       19.96      6.05 o
  -8   6   9       25.23        9.89      5.10 o
  -7   6   9        0.37       -2.11      3.96 o
  -6   6   9      104.39       79.15      9.21 o
  -5   6   9        3.34        3.80      4.65 o
  -4   6   9       17.44       32.76      4.04 o
  -3   6   9       43.47       34.80      4.35 o
  -2   6   9        8.04        6.87      2.74 o
  -1   6   9       31.19       28.60      3.30 o
   0   6   9       47.38       41.86      3.65 o
   1   6   9       68.32       90.91      6.13 o
   2   6   9      117.02      104.27      7.76 o
   3   6   9        0.15       -0.63      3.04 o
   4   6   9       46.21       50.27      5.22 o
   5   6   9       80.38       84.92      6.44 o
   6   6   9        2.58        1.73      3.77 o
  -9   7   9       38.93       31.32      6.67 o
  -8   7   9        1.32       -1.91      6.59 o
  -7   7   9        1.84       -0.84      5.09 o
  -6   7   9       31.62       36.69      7.50 o
  -5   7   9       43.86       39.79     13.33 o
  -4   7   9        4.66        4.05      4.87 o
  -3   7   9       99.74      110.22      9.66 o
  -2   7   9       30.72       30.55      4.18 o
  -1   7   9        7.40        2.73      3.75 o
   0   7   9       91.76      100.38      5.80 o
   1   7   9       28.43       35.70      4.43 o
   2   7   9        1.72        5.36      3.26 o
   3   7   9       17.70       16.08      6.76 o
   4   7   9       37.96       47.00      5.24 o
   5   7   9       26.40       26.62      4.70 o
  -8   8   9       10.89       10.55      5.02 o
  -7   8   9       13.18       16.55      6.65 o
  -6   8   9       19.89       10.32      5.71 o
  -5   8   9        0.60       -3.97      4.52 o
  -4   8   9       12.31        2.72      5.40 o
  -3   8   9       37.86       43.64      4.36 o
  -2   8   9       11.20        6.05      3.33 o
  -1   8   9       27.47       30.09      4.07 o
   0   8   9        3.73        0.28      3.14 o
   1   8   9        5.54        6.11      3.44 o
   2   8   9       92.58       90.51      6.62 o
   3   8   9        0.06        3.58      3.58 o
   4   8   9        2.97        3.99      3.63 o
   5   8   9       36.25       35.25      5.20 o
  -8   9   9       10.55       16.03      6.99 o
  -7   9   9        1.73        5.39      6.13 o
  -6   9   9       89.78       92.80     10.38 o
  -5   9   9        0.72        8.40      5.59 o
  -4   9   9       34.26       23.91      6.65 o
  -3   9   9       13.34       11.36      5.66 o
  -2   9   9      101.15       92.37      8.52 o
  -1   9   9       23.90       31.32      4.42 o
   0   9   9       51.92       56.16      5.53 o
   1   9   9        5.41        3.77      4.42 o
   2   9   9       59.61       55.62      5.54 o
   3   9   9       33.66       34.20      5.03 o
   4   9   9        0.13        1.26      3.61 o
   5   9   9       30.70       54.53     14.98 o
  -7  10   9        0.54       -8.19     10.64 o
  -6  10   9        0.99        6.29      5.92 o
  -5  10   9        4.37       -4.29      5.16 o
  -4  10   9       78.61       73.56      9.75 o
  -3  10   9        0.23        4.49      5.80 o
  -2  10   9       71.24       60.75     10.15 o
  -1  10   9       38.88       41.36      6.81 o
   0  10   9       33.76       39.75      5.60 o
   1  10   9       10.47        9.90      3.91 o
   2  10   9       43.64       42.90      5.25 o
   3  10   9        1.73       -0.95      3.69 o
   4  10   9       19.85       17.04      4.71 o
  -6  11   9        7.41        5.37      5.97 o
  -5  11   9       24.28       16.02     11.99 o
  -4  11   9        6.78        5.10      5.67 o
  -3  11   9       12.10        9.58      6.13 o
  -2  11   9        0.79       -4.76      4.76 o
  -1  11   9        0.00       -1.82      4.48 o
   0  11   9       13.36       20.11      4.43 o
   1  11   9      200.47      225.42      9.32 o
   2  11   9       78.62       86.42      7.65 o
   3  11   9       66.25       68.91      6.46 o
  -5  12   9        2.00        4.36      6.25 o
  -4  12   9       40.21       37.54      8.66 o
  -3  12   9       14.03       11.20      6.88 o
  -2  12   9        2.47        9.13      6.59 o
  -1  12   9        1.37       -1.73      5.00 o
   0  12   9       35.81       41.50      6.41 o
   1  12   9       31.71       35.78      5.47 o
   2  12   9       46.89       46.18     12.71 o
  -3  13   9        7.09        1.70      6.10 o
  -2  13   9        0.13       -5.32      5.32 o
  -1  13   9       13.81       13.06      6.28 o
   0  13   9       22.80       14.66      5.26 o
  -8   0  10       26.32       26.05      8.09 o
  -6   0  10       45.06       28.95      6.05 o
  -4   0  10      370.52      381.13     12.36 o
  -2   0  10        7.61        9.76      3.43 o
   0   0  10      468.79      482.25     12.90 o
   2   0  10      169.61      147.93      7.35 o
   4   0  10       57.40       49.69      6.16 o
   6   0  10        2.72        7.43     15.73 o
  -9   1  10       42.87       46.46      5.81 o
  -8   1  10      115.74      129.13      7.55 o
  -7   1  10       31.74       38.44      4.89 o
  -6   1  10       70.62       69.43      4.68 o
  -5   1  10       90.90      100.70      4.60 o
  -4   1  10       69.71       78.31      4.54 o
  -3   1  10       32.05       34.94      3.69 o
  -2   1  10     1401.41     1443.47     17.54 o
  -1   1  10       32.89       37.17      2.73 o
   0   1  10      479.58      475.98      7.29 o
   1   1  10        6.60        6.20      1.94 o
   2   1  10      127.28      123.62      4.45 o
   3   1  10      108.68      102.82      5.13 o
   4   1  10       74.22       60.20      4.53 o
   5   1  10        0.29       -2.97      3.27 o
   6   1  10        0.00        5.03      4.16 o
  -9   2  10        0.39        0.64      4.76 o
  -8   2  10       25.13       42.39      5.42 o
  -7   2  10        0.30       -0.51      3.91 o
  -6   2  10        4.89        2.43      3.00 o
  -5   2  10        5.01        2.94      2.81 o
  -4   2  10      220.00      248.47      6.80 o
  -3   2  10       42.03       46.74      3.71 o
  -2   2  10       73.50       95.93      4.71 o
  -1   2  10      454.46      447.95      7.65 o
   0   2  10       11.01       14.69      2.42 o
   1   2  10       52.23       41.85      3.03 o
   2   2  10       15.90       12.97      2.44 o
   3   2  10       72.19       66.96      3.53 o
   4   2  10       14.29        7.33      3.77 o
   5   2  10       18.05       15.45      4.84 o
  -9   3  10        5.43       13.78      6.74 o
  -8   3  10        3.64        0.79      5.71 o
  -7   3  10       11.15        0.21      3.65 o
  -6   3  10        7.37       -1.59      3.20 o
  -5   3  10        5.70        2.84      2.96 o
  -4   3  10        0.26       -2.55      2.55 o
  -3   3  10        0.14       -2.19      2.19 o
  -2   3  10      258.49      251.48      6.40 o
  -1   3  10      122.28      126.31      5.08 o
   0   3  10      599.73      605.90     10.64 o
   1   3  10      116.83      117.98      4.50 o
   2   3  10       97.70       96.17      4.32 o
   3   3  10      158.57      165.03      5.72 o
   4   3  10       53.47       50.54      4.63 o
   5   3  10        0.55        0.17      3.60 o
  -9   4  10        0.01       -3.62      5.82 o
  -8   4  10       70.85       65.18      7.44 o
  -7   4  10       11.49        7.97      4.62 o
  -6   4  10       37.91       41.95      5.93 o
  -5   4  10       81.86       77.23      5.25 o
  -4   4  10       22.92       19.67      3.62 o
  -3   4  10      252.62      270.89      8.38 o
  -2   4  10      180.69      173.71      6.65 o
  -1   4  10        0.49       -1.65      2.30 o
   0   4  10      199.39      224.29      7.12 o
   1   4  10      184.07      185.45      6.54 o
   2   4  10       17.98       17.24      3.88 o
   3   4  10       32.42       25.31      4.29 o
   4   4  10        2.47        0.09      3.43 o
   5   4  10        0.02        0.26      3.59 o
  -8   5  10        0.48        2.03      4.72 o
  -7   5  10       14.54       25.70      5.35 o
  -6   5  10        1.47       -3.13      3.13 o
  -5   5  10       13.69       12.03      3.76 o
  -4   5  10       71.13       67.30      5.75 o
  -3   5  10       33.83       36.00      3.98 o
  -2   5  10       28.65       23.79      3.23 o
  -1   5  10      128.53      121.30      5.45 o
   0   5  10       56.81       54.60      4.20 o
   1   5  10      114.75      119.97      6.45 o
   2   5  10       19.00       16.75      3.83 o
   3   5  10      108.71       94.37      9.17 o
   4   5  10        8.95       12.54      4.97 o
   5   5  10        1.12        5.14      3.95 o
  -8   6  10       49.17       44.36      7.03 o
  -7   6  10       14.59        5.89      4.96 o
  -6   6  10        0.44       -2.66      4.21 o
  -5   6  10        3.98       -0.98      3.79 o
  -4   6  10        1.49       -3.19      3.19 o
  -3   6  10        0.01       -2.70      2.70 o
  -2   6  10        2.15        0.43      2.91 o
  -1   6  10       75.30       73.55      4.62 o
   0   6  10        1.56       -0.09      3.11 o
   1   6  10       10.51        6.38      3.49 o
   2   6  10        2.10       -1.68      4.96 o
   3   6  10        8.61        4.50      3.68 o
   4   6  10        2.11        3.85      3.70 o
  -8   7  10       49.51       48.77      8.32 o
  -7   7  10       11.24       15.24      5.64 o
  -6   7  10        7.31        2.31      6.74 o
  -5   7  10        0.02       -0.18      3.96 o
  -4   7  10      163.96      143.30     14.66 o
  -3   7  10       62.73       68.39      5.84 o
  -2   7  10       47.83       46.95      4.52 o
  -1   7  10       27.05       26.97      4.36 o
   0   7  10        0.04        1.95      3.16 o
   1   7  10        0.29        2.52      3.36 o
   2   7  10      113.36      110.58      8.12 o
   3   7  10      134.96      144.90      8.01 o
   4   7  10       49.32       63.71      6.39 o
  -7   8  10        0.37       10.72     12.73 o
  -6   8  10      127.45      133.90     12.38 o
  -5   8  10        9.33        9.91      4.60 o
  -4   8  10        0.22        4.18      3.99 o
  -3   8  10        4.46        0.87      3.47 o
  -2   8  10        0.00       -3.18      3.67 o
  -1   8  10        3.04        7.13      4.22 o
   0   8  10       48.26       51.75      5.13 o
   1   8  10       13.05       12.52      4.49 o
   2   8  10       46.42       47.31      5.21 o
   3   8  10        1.34        7.37      4.09 o
   4   8  10        7.37       17.98     10.49 o
  -6   9  10        8.35        2.93      6.01 o
  -5   9  10       26.96       13.71      6.86 o
  -4   9  10       22.14       14.99      4.62 o
  -3   9  10        0.12       -4.15      4.47 o
  -2   9  10        1.61        5.15      4.17 o
  -1   9  10       18.49        9.18      6.44 o
   0   9  10       89.32       96.01      6.55 o
   1   9  10        0.10        3.88      3.68 o
   2   9  10       40.40       45.12      5.41 o
   3   9  10       18.57       30.96      5.37 o
  -6  10  10        0.21        5.09      9.59 o
  -5  10  10        1.92        0.45      5.84 o
  -4  10  10        0.80        0.44     10.04 o
  -3  10  10       21.23       10.79      7.35 o
  -2  10  10       35.68       50.65      6.58 o
  -1  10  10        0.73       -4.78      4.78 o
   0  10  10        0.65       -0.62      4.19 o
   1  10  10        0.16        4.67      3.82 o
   2  10  10       23.79       26.49      5.35 o
  -4  11  10        1.19       -3.15      8.09 o
  -3  11  10        1.61       -3.24      7.47 o
  -2  11  10       19.88        7.12      6.06 o
  -1  11  10        1.08       -1.77      4.32 o
   0  11  10       56.90       93.98      8.08 o
   1  11  10        0.07        7.00      4.78 o
  -7   0  11        9.68       19.48      9.59 o
  -5   0  11       13.96       19.29      5.80 o
  -3   0  11      640.49      680.70     17.98 o
  -1   0  11      339.81      382.65     17.94 o
   1   0  11        2.61        4.84      3.70 o
   3   0  11        0.03       -0.66      4.05 o
  -8   1  11        0.75        3.42      5.92 o
  -7   1  11       12.27        6.59      5.82 o
  -6   1  11       34.36       29.32      8.61 o
  -5   1  11       13.55       11.50      3.42 o
  -4   1  11       47.06       48.69      4.58 o
  -3   1  11       22.65       28.25      3.61 o
  -2   1  11       50.38       54.33      4.15 o
  -1   1  11       61.69       63.28      4.30 o
   0   1  11       38.64       29.45      4.22 o
   1   1  11       83.37       80.77      3.88 o
   2   1  11       19.63       18.35      2.98 o
   3   1  11        1.94        1.49      2.49 o
   4   1  11        8.43       14.44      4.55 o
  -8   2  11        0.24        1.75      4.40 o
  -7   2  11        2.08       -3.59      3.96 o
  -6   2  11       43.68       55.09      6.78 o
  -5   2  11       17.42       16.00      4.10 o
  -4   2  11      245.72      251.47      8.44 o
  -3   2  11        0.09       -2.47      2.47 o
  -2   2  11       11.08       14.64      3.16 o
  -1   2  11       40.01       38.45      3.71 o
   0   2  11      135.24      138.06      6.47 o
   1   2  11       21.63       26.88      4.13 o
   2   2  11        9.22        5.40      2.59 o
   3   2  11        8.24        7.13      3.79 o
   4   2  11       30.67       17.78      5.66 o
  -8   3  11        0.64       -3.74      3.74 o
  -7   3  11        0.34       -4.20      4.20 o
  -6   3  11       32.10       22.50      4.66 o
  -5   3  11       39.54       41.35      5.21 o
  -4   3  11      192.60      194.89      7.57 o
  -3   3  11       16.36       12.84      3.52 o
  -2   3  11       45.32       51.31      4.01 o
  -1   3  11       10.52       11.18      3.26 o
   0   3  11        2.48        5.26      2.80 o
   1   3  11        1.82        0.19      2.61 o
   2   3  11       87.61       77.83      7.12 o
   3   3  11       15.38       11.49      4.80 o
   4   3  11       18.28       11.97      4.93 o
  -7   4  11        1.54        0.78      3.81 o
  -6   4  11       17.46       16.77      4.46 o
  -5   4  11       10.91        3.08      3.70 o
  -4   4  11       66.29       66.01      5.99 o
  -3   4  11        2.50        7.63      3.13 o
  -2   4  11      125.21      118.88      9.77 o
  -1   4  11        0.16        0.24      3.37 o
   0   4  11        2.93       -1.08      3.34 o
   1   4  11       81.71       74.71      5.78 o
   2   4  11      200.75      247.47      9.23 o
   3   4  11       72.11       72.36      5.89 o
  -7   5  11        0.08        3.53      5.10 o
  -6   5  11       14.64       18.06      6.73 o
  -5   5  11       54.92       66.89      6.29 o
  -4   5  11       64.95       73.26      6.16 o
  -3   5  11       27.29       26.43      4.62 o
  -2   5  11       27.38       30.84      4.71 o
  -1   5  11       10.25        9.89      4.93 o
   0   5  11       44.04       38.62      7.17 o
   1   5  11       21.14       15.60      4.21 o
   2   5  11       97.88      110.52      6.78 o
   3   5  11       10.91        6.80      4.11 o
  -7   6  11        2.01        3.53      4.35 o
  -6   6  11        0.99       -3.64      3.64 o
  -5   6  11       11.65        8.38      4.30 o
  -4   6  11       13.29       14.48      4.52 o
  -3   6  11       13.25       12.98      4.12 o
  -2   6  11        0.10       -2.48      3.57 o
  -1   6  11       23.85       29.25      5.32 o
   0   6  11       49.96       52.00      7.12 o
   1   6  11      124.34      135.11      7.42 o
   2   6  11       51.87       57.69      7.33 o
   3   6  11       19.78       23.62      4.77 o
  -6   7  11        0.09        2.06      4.02 o
  -5   7  11        0.76       -0.38      4.02 o
  -4   7  11        0.69       -2.63      3.68 o
  -3   7  11       28.58       21.51      5.82 o
  -2   7  11      117.14      132.43      8.08 o
  -1   7  11        0.05       -3.58      3.58 o
   0   7  11        0.00       -3.66      3.66 o
   1   7  11       18.30       21.52      4.67 o
   2   7  11      129.30      154.08      8.10 o
  -5   8  11        1.48       -3.70      3.70 o
  -4   8  11       50.53       62.89      8.18 o
  -3   8  11        6.05        1.50      4.23 o
  -2   8  11        0.06        2.67      4.33 o
  -1   8  11       52.17       52.09     11.66 o
   0   8  11       21.67       15.73      4.94 o
   1   8  11        0.55        3.26      5.03 o
  -4   9  11       19.11       23.81      6.62 o
  -3   9  11        4.50        6.73      4.89 o
  -2   9  11        8.76        8.58      4.79 o
  -1   9  11        1.30        5.63      4.69 o
   0   9  11        1.28        1.04      4.17 o
  -6   0  12       14.99       19.36      8.54 o
  -4   0  12      147.17      156.37     16.78 o
  -2   0  12      601.56      616.29     17.55 o
   0   0  12       10.40        5.09      5.19 o
   2   0  12       40.29       57.57     15.73 o
  -6   1  12        0.93       -3.41      3.41 o
  -5   1  12        5.89        5.90      4.03 o
  -4   1  12       42.97       51.73      5.74 o
  -3   1  12       33.36       41.19      4.65 o
  -2   1  12        3.94        4.22      3.09 o
  -1   1  12       60.29       63.32      5.20 o
   0   1  12        2.32        3.44      3.57 o
   1   1  12        6.82       12.91      4.17 o
   2   1  12        8.96        9.77      4.05 o
  -6   2  12        4.72        8.35      4.80 o
  -5   2  12       44.79       43.07      5.50 o
  -4   2  12       15.83       13.72      4.40 o
  -3   2  12      102.50      105.73      6.20 o
  -2   2  12       12.23       10.36      4.10 o
  -1   2  12        1.17        0.62      3.22 o
   0   2  12      132.24      152.51      7.16 o
   1   2  12       10.13        9.41      4.78 o
   2   2  12       12.00       12.47      5.32 o
  -6   3  12        1.17       -0.30      4.71 o
  -5   3  12        0.11       -0.14      3.71 o
  -4   3  12       87.97       89.76      5.94 o
  -3   3  12       71.02       77.43      6.51 o
  -2   3  12       11.98       13.87      5.80 o
  -1   3  12        4.88        0.15      3.65 o
   0   3  12       14.58       19.41      5.80 o
   1   3  12       27.49       35.84      6.07 o
  -5   4  12        0.00        3.71      4.22 o
  -4   4  12      103.65      116.03      9.28 o
  -3   4  12        2.50        3.54      3.90 o
  -2   4  12       13.55       16.91      4.61 o
  -1   4  12       77.03       84.82      8.15 o
   0   4  12       11.93       17.97      6.71 o
   1   4  12        0.14        0.57      4.65 o
  -5   5  12       21.94       26.52      5.33 o
  -4   5  12       11.37        6.38      4.19 o
  -3   5  12        3.62       -2.07      3.77 o
  -2   5  12       13.11       19.35      5.65 o
  -1   5  12       30.42       41.83      6.73 o
   0   5  12        1.83        1.32      4.85 o
  -4   6  12      119.02      128.61      8.11 o
  -3   6  12        0.24        0.15      4.49 o
  -2   6  12        0.95       -0.30      4.80 o
  -1   6  12        1.78        6.37      5.10 o
   0   6  12       49.55       53.92     10.06 o
 
